# Supplementary material for: Poly[aqua­bis(μ4-naphthalene-1,4-di­carboxyl­ato)(1,10-phenanthroline-5,6-dione)dimanganese(II)]
Source: Acta Crystallogr Sect E Struct Rep Online. 2009 Nov 7;65(Pt 12):m1543. doi: 10.1107/S1600536809046388 (PMC2971822; doi:10.1107/S1600536809046388)
Supplement: Supplementary file 2 [file e-65-m1543-Isup2.hkl]

# 
# h,k,l, Fc-squared, Fo-squared, sigma(Fo-squared) and status flag 
# 
data_I
_shelx_title '  P21/c' 
_shelx_refln_list_code          4 
_shelx_F_calc_maximum      347.56 
_exptl_crystal_F_000      1552.00 
_reflns_d_resolution_high  0.8091 
 
loop_ 
 _symmetry_equiv_pos_as_xyz 
 'x, y, z' 
 '-x, y+1/2, -z+1/2' 
 '-x, -y, -z' 
 'x, -y-1/2, z-1/2' 
 
_cell_length_a     8.4393 
_cell_length_b    19.2477 
_cell_length_c    19.2504 
_cell_angle_alpha  90.000 
_cell_angle_beta  101.781 
_cell_angle_gamma  90.000 
 
_shelx_F_squared_multiplier     1.000 
 
loop_ 
 _refln_index_h 
 _refln_index_k 
 _refln_index_l 
 _refln_F_squared_calc 
 _refln_F_squared_meas 
 _refln_F_squared_sigma 
 _refln_observed_status 
   1   0   0    24537.56    25833.54    455.22 o 
   2   0   0      554.10      535.34     14.81 o 
   3   0   0    13905.89    13283.40    175.74 o 
   4   0   0       42.26       26.71      8.33 o 
   5   0   0    15961.27    16481.25    225.19 o 
   6   0   0     6169.62     6361.28    107.13 o 
   7   0   0       44.04       58.71     32.00 o 
   8   0   0      977.50     1013.96     58.09 o 
   9   0   0      902.50      922.99     61.23 o 
  10   0   0       41.94       41.91     31.87 o 
   1   1   0     4223.37     4292.02     46.76 o 
   2   1   0     1901.27     1962.32     27.37 o 
   3   1   0      849.20      850.56     16.20 o 
   4   1   0      388.06      476.56     14.26 o 
   5   1   0      810.73      881.66     33.36 o 
   6   1   0       63.61       65.79     11.38 o 
   7   1   0      188.99      146.71     15.57 o 
   8   1   0      215.61      235.79     19.79 o 
   9   1   0       34.03       33.98     17.61 o 
  10   1   0      153.63      130.87     26.40 o 
   0   2   0    31157.39    31430.72    569.15 o 
   1   2   0      311.20      276.06     10.68 o 
   2   2   0     3933.87     4085.57     48.64 o 
   3   2   0      790.40      635.79     15.89 o 
   4   2   0     1005.25      987.30     22.44 o 
   5   2   0    13085.91    13896.68    158.06 o 
   6   2   0     6122.06     6391.18     87.72 o 
   7   2   0      127.73      133.52     15.24 o 
   8   2   0      583.72      632.29     27.79 o 
   9   2   0      428.38      404.60     26.01 o 
  10   2   0       61.61       61.88     23.77 o 
   1   3   0     6050.02     7011.38     66.06 o 
   2   3   0        1.34        3.62      4.31 o 
   3   3   0      994.48     1101.72     21.47 o 
   4   3   0     1463.70     1516.26     28.87 o 
   5   3   0     9194.13     9795.02    117.54 o 
   6   3   0       36.16       17.80      9.88 o 
   7   3   0      649.54      626.58     25.63 o 
   8   3   0        3.03        1.83     12.53 o 
   9   3   0      185.52      202.69     21.10 o 
  10   3   0      330.67      305.53     29.01 o 
   0   4   0    23634.01    25066.51    446.57 o 
   1   4   0     6504.87     6917.25     66.26 o 
   2   4   0     1791.34     1796.44     22.19 o 
   3   4   0       80.21       88.85     13.34 o 
   4   4   0     1474.54     1499.31     28.82 o 
   5   4   0     1344.06     1321.80     33.14 o 
   6   4   0      726.71      712.01     24.70 o 
   7   4   0      118.99      112.00     14.45 o 
   8   4   0       38.34        9.04     12.09 o 
   9   4   0      661.57      676.06     31.53 o 
  10   4   0        0.00       15.59     24.79 o 
   1   5   0     3229.26     3123.24     39.15 o 
   2   5   0     1335.91     1469.06     20.99 o 
   3   5   0     2581.87     2765.44     39.68 o 
   4   5   0     2149.65     1739.10     40.75 o 
   5   5   0     5296.64     5504.71     74.85 o 
   6   5   0      397.04      390.30     20.75 o 
   7   5   0      577.07      548.78     34.35 o 
   8   5   0       76.82       57.25     13.95 o 
   9   5   0      171.58      195.10     22.86 o 
   0   6   0     2650.34     2779.15     69.01 o 
   1   6   0    13176.29    14344.93    152.43 o 
   2   6   0      138.24      121.97      8.05 o 
   3   6   0       18.95       20.98      6.72 o 
   4   6   0      248.46      207.46     15.92 o 
   5   6   0      201.29      183.73     13.77 o 
   6   6   0       39.44       43.61     10.89 o 
   7   6   0        0.09        0.31     10.35 o 
   8   6   0       72.03       64.74     19.49 o 
   9   6   0        0.50       -6.11     16.72 o 
   1   7   0    12353.76    12639.71    136.79 o 
   2   7   0     2156.04     2113.33     24.15 o 
   3   7   0     2701.93     2766.80     31.03 o 
   4   7   0     6144.96     6261.53     69.35 o 
   5   7   0     3793.84     3780.26     98.80 o 
   6   7   0      534.58      499.60     21.66 o 
   7   7   0     1580.89     1524.82     66.80 o 
   8   7   0       53.64       64.80     15.35 o 
   9   7   0      151.22      128.99     19.24 o 
   0   8   0     3222.91     3147.30     47.83 o 
   1   8   0     6265.42     6710.21     79.07 o 
   2   8   0     9135.83    10373.99     89.57 o 
   3   8   0     1353.29     1295.38     19.17 o 
   4   8   0       38.11       23.17      7.08 o 
   5   8   0      652.62      613.87     33.11 o 
   6   8   0      569.43      534.82     22.10 o 
   7   8   0       40.61       30.79     11.94 o 
   8   8   0      971.91      970.12     43.04 o 
   9   8   0       10.28       -0.89     16.53 o 
   1   9   0    20461.51    22094.01    232.90 o 
   2   9   0     1437.65     1328.18     18.33 o 
   3   9   0      354.28      362.65     11.65 o 
   4   9   0      246.48      238.67     12.21 o 
   5   9   0      125.77      115.78     10.89 o 
   6   9   0      988.68      994.23     65.00 o 
   7   9   0     2099.68     2073.09     48.41 o 
   8   9   0        1.65       -9.99     11.46 o 
   9   9   0       18.01       34.64     15.64 o 
   0  10   0     2661.62     2761.08     80.30 o 
   1  10   0      902.70      836.12     20.18 o 
   2  10   0     1538.26     1520.24     30.82 o 
   3  10   0     2409.35     2318.35     35.80 o 
   4  10   0     1253.04     1223.60     46.53 o 
   5  10   0      529.51      495.86     22.12 o 
   6  10   0      564.15      516.00     24.20 o 
   7  10   0        0.34        5.02     12.72 o 
   8  10   0      286.98      288.23     22.86 o 
   9  10   0        1.46        7.27     14.05 o 
   1  11   0        1.39        5.20      6.58 o 
   2  11   0      250.35      219.82     11.10 o 
   3  11   0      555.09      612.10     17.46 o 
   4  11   0       18.67       25.95     10.69 o 
   5  11   0       48.63       68.96     18.44 o 
   6  11   0       13.17       31.97     12.60 o 
   7  11   0      609.24      610.20     28.67 o 
   8  11   0       26.17       10.09     13.89 o 
   9  11   0       89.65       77.50     27.82 o 
   0  12   0       23.91       19.07     20.70 o 
   1  12   0      222.01      217.68     13.02 o 
   2  12   0      917.68      929.04     21.01 o 
   3  12   0      375.37      399.84     25.72 o 
   4  12   0      144.69      135.78     13.99 o 
   5  12   0      210.20      200.88     24.87 o 
   6  12   0      330.86      299.06     21.02 o 
   7  12   0       59.40       78.43     15.88 o 
   8  12   0      105.62      103.58     17.91 o 
   1  13   0      101.05      133.43     23.97 o 
   2  13   0        2.54       19.69     10.70 o 
   3  13   0     1474.59     1562.27     35.55 o 
   4  13   0     2356.05     2234.86     45.37 o 
   5  13   0      570.92      572.79     25.25 o 
   6  13   0      454.05      399.45     23.60 o 
   7  13   0      545.36      566.59     28.53 o 
   8  13   0      149.70      163.55     21.86 o 
   0  14   0      119.56      161.24     33.38 o 
   1  14   0      603.48      658.72     36.14 o 
   2  14   0      185.72      194.96     16.28 o 
   3  14   0      187.51      206.01     23.02 o 
   4  14   0       92.10       88.76     14.11 o 
   5  14   0       23.80       22.77     15.21 o 
   6  14   0       73.93       50.30     15.49 o 
   7  14   0       23.71       11.82     13.64 o 
   8  14   0        8.31        5.44     15.78 o 
   1  15   0     4835.38     4759.94     75.46 o 
   2  15   0     3181.81     3211.94     65.03 o 
   3  15   0       81.04       63.86     20.40 o 
   4  15   0     2170.40     2059.28     59.06 o 
   5  15   0      165.66      200.89     25.18 o 
   6  15   0      147.80      165.28     20.62 o 
   7  15   0      730.55      783.26     34.47 o 
   0  16   0     1173.93     1034.42     62.49 o 
   1  16   0     1193.79     1242.92     36.96 o 
   2  16   0     1074.40     1098.83     46.83 o 
   3  16   0      433.32      417.75     30.28 o 
   4  16   0       80.40       83.06     20.03 o 
   5  16   0       24.64        5.30     17.57 o 
   6  16   0        2.32       29.07     18.06 o 
   7  16   0        0.96      -17.98     27.42 o 
   1  17   0     1584.84     1726.81     63.59 o 
   2  17   0      601.52      615.25     35.89 o 
   3  17   0      254.83      266.54     27.90 o 
   4  17   0     3030.12     3052.10     78.55 o 
   5  17   0      386.41      359.17     31.06 o 
   6  17   0       52.49      108.62     22.71 o 
   7  17   0      782.96      821.14     46.06 o 
   0  18   0       17.62        8.03     28.86 o 
   1  18   0       23.36       48.14     14.80 o 
   2  18   0       36.43       47.60     21.80 o 
   3  18   0      115.88       99.38     23.43 o 
   4  18   0        9.60       12.10     42.54 o 
   5  18   0       74.43      107.80     24.68 o 
   6  18   0       26.45       26.23     43.98 o 
   1  19   0     1122.12     1180.63     50.87 o 
   2  19   0      722.30      802.84     43.07 o 
   3  19   0      122.72      121.16     25.60 o 
   4  19   0      718.82      681.10     41.97 o 
   5  19   0      676.40      704.35     44.98 o 
   6  19   0        0.44      -21.27     27.79 o 
   0  20   0       25.33      -15.31     28.86 o 
   1  20   0      545.10      567.67     39.29 o 
   2  20   0       80.32      106.45     25.22 o 
   3  20   0       38.12       66.96     23.99 o 
   4  20   0        4.96        2.24     24.97 o 
   5  20   0      141.76      126.47     26.68 o 
   1  21   0       77.98       53.82     24.80 o 
   2  21   0       64.07       61.56     26.55 o 
   3  21   0        3.58       -8.86     21.87 o 
   4  21   0      156.71      164.88     31.28 o 
   0  22   0     2050.22     2237.59    101.13 o 
   1  22   0      318.24      344.80     35.73 o 
   2  22   0      357.99      387.34     36.59 o 
   3  22   0      494.20      536.25     42.65 o 
   1  23   0        0.40        3.51     37.02 o 
   2  23   0       31.82       40.49     27.74 o 
 -10   1   1      164.21      132.86     25.63 o 
  -9   1   1       37.12       31.99     18.41 o 
  -8   1   1      515.57      531.28     38.87 o 
  -7   1   1      748.41      798.19     30.63 o 
  -6   1   1       13.33       -2.16      7.12 o 
  -5   1   1      325.13      336.40     13.36 o 
  -4   1   1      757.45      799.70     17.29 o 
  -3   1   1      542.02      498.19     19.94 o 
  -2   1   1      231.56      253.90      9.64 o 
  -1   1   1     3876.38     4202.49     45.83 o 
   0   1   1        1.16        3.43      1.46 o 
   1   1   1    32103.59    33899.30    342.99 o 
   2   1   1     8124.57     8657.14     94.12 o 
   3   1   1     1081.28      983.99     20.35 o 
   4   1   1      743.81      728.87     17.01 o 
   5   1   1       41.13       28.51      7.60 o 
   6   1   1      703.43      695.88     51.16 o 
   7   1   1      313.00      298.92     19.31 o 
   8   1   1       16.49       17.45     12.53 o 
   9   1   1       63.81       86.43     21.87 o 
  10   1   1        5.96        8.99     20.96 o 
 -10   2   1      106.90      103.03     25.05 o 
  -9   2   1      188.35      206.74     21.42 o 
  -8   2   1      715.22      660.88     27.54 o 
  -7   2   1       22.59       14.65      9.90 o 
  -6   2   1      154.80      135.37     13.13 o 
  -5   2   1     2350.23     2358.70     46.52 o 
  -4   2   1     2012.46     2171.55     43.42 o 
  -3   2   1    10320.35    10541.08    115.91 o 
  -2   2   1    24753.75    26516.53    268.91 o 
  -1   2   1      345.64      294.10      7.09 o 
   0   2   1    17304.29    18301.85    191.82 o 
   1   2   1     1332.86     1273.84     20.01 o 
   2   2   1       50.49       49.94      6.92 o 
   3   2   1     2577.49     2518.97     36.91 o 
   4   2   1      974.71      972.91     23.07 o 
   5   2   1      223.56      201.54     13.66 o 
   6   2   1     1850.52     1766.29     52.47 o 
   7   2   1      230.26      218.97     17.42 o 
   8   2   1      966.84     1004.03     34.13 o 
   9   2   1       90.65       68.73     16.33 o 
  10   2   1       51.39       84.91     45.30 o 
 -10   3   1        1.51      -11.87     13.68 o 
  -9   3   1       25.52       51.38     15.24 o 
  -8   3   1      216.53      191.66     18.38 o 
  -7   3   1       40.51       32.57     11.20 o 
  -6   3   1      428.65      398.52     18.69 o 
  -5   3   1     5681.01     5703.78     76.11 o 
  -4   3   1     4237.45     4606.19     61.05 o 
  -3   3   1     8234.66     8202.18    115.42 o 
  -2   3   1   120800.04   125331.46   1291.22 o 
  -1   3   1     2180.33     2110.55     22.70 o 
   0   3   1     1335.80     1531.83     19.83 o 
   1   3   1     7795.00     8354.31     69.63 o 
   2   3   1     3758.79     3832.52     46.97 o 
   3   3   1     2995.04     2825.99     40.15 o 
   4   3   1      279.20      260.04     12.75 o 
   5   3   1       65.53       72.69     10.68 o 
   6   3   1       90.85      101.05     12.90 o 
   7   3   1       51.92       60.68     12.53 o 
   8   3   1       52.69       36.80     13.57 o 
   9   3   1      296.18      269.75     41.13 o 
  10   3   1        0.51      -12.66     20.24 o 
 -10   4   1       28.75       31.72     17.15 o 
  -9   4   1      661.52      715.21     31.99 o 
  -8   4   1      544.69      531.88     25.71 o 
  -7   4   1        0.10        2.01      9.41 o 
  -6   4   1     2599.52     2685.17     53.83 o 
  -5   4   1     7565.79     7917.04     98.59 o 
  -4   4   1       75.91       95.02      8.79 o 
  -3   4   1    14301.38    14898.06    159.25 o 
  -2   4   1    30744.63    34819.90    276.93 o 
  -1   4   1     4667.84     4836.07     53.30 o 
   0   4   1    16695.44    18414.06    163.69 o 
   1   4   1     2497.74     2722.99     26.41 o 
   2   4   1     6426.09     6704.84     65.99 o 
   3   4   1     4822.48     4421.41     82.94 o 
   4   4   1      108.84       94.00      9.38 o 
   5   4   1     2482.23     2453.88     43.28 o 
   6   4   1     2332.38     2496.18     47.23 o 
   7   4   1       39.21       52.45     13.13 o 
   8   4   1      108.97      149.27     17.72 o 
   9   4   1      354.50      349.69     36.20 o 
 -10   5   1       40.82       30.30     17.02 o 
  -9   5   1      447.14      402.58     35.65 o 
  -8   5   1      301.14      294.11     21.31 o 
  -7   5   1      143.24      106.93     14.22 o 
  -6   5   1      532.55      553.53     25.89 o 
  -5   5   1      506.83      479.07     18.50 o 
  -4   5   1     6866.50     7666.50    102.27 o 
  -3   5   1     6643.73     6738.35     79.17 o 
  -2   5   1      174.70      171.62     10.50 o 
  -1   5   1      440.79      481.97     12.92 o 
   0   5   1    14912.09    16867.95    150.95 o 
   1   5   1     1441.70     1297.33     15.85 o 
   2   5   1      171.63      148.83      6.18 o 
   3   5   1     4744.40     4831.81     61.01 o 
   4   5   1      388.76      313.27     14.15 o 
   5   5   1      982.92      986.67     26.12 o 
   6   5   1     1577.96     1617.42     50.24 o 
   7   5   1       12.75       23.39     11.20 o 
   8   5   1      160.11      129.93     16.92 o 
   9   5   1       19.29       -2.34     14.13 o 
  -9   6   1      200.00      213.38     21.41 o 
  -8   6   1     1096.85     1073.86     37.93 o 
  -7   6   1      197.45      199.09     17.02 o 
  -6   6   1     3782.40     3789.34     60.67 o 
  -5   6   1     8381.71     8411.24    104.12 o 
  -4   6   1      419.28      424.52     15.76 o 
  -3   6   1    23933.90    25768.03    266.51 o 
  -2   6   1     6272.59     6249.94     55.96 o 
  -1   6   1     3639.59     3375.25     43.67 o 
   0   6   1     5838.81     6168.16     59.52 o 
   1   6   1     2300.79     2516.60     25.91 o 
   2   6   1     7970.85     8453.30     74.05 o 
   3   6   1     1137.19      878.53     17.95 o 
   4   6   1     1571.22     1491.78     29.70 o 
   5   6   1     1652.01     1622.72     34.34 o 
   6   6   1     2344.04     2310.20     45.61 o 
   7   6   1     1003.08     1020.72     32.25 o 
   8   6   1      746.70      709.34     29.46 o 
   9   6   1      888.37      825.00     40.16 o 
  -9   7   1       12.81       13.71     14.38 o 
  -8   7   1       23.78       40.40     13.49 o 
  -7   7   1      402.40      371.00     20.81 o 
  -6   7   1     1078.57     1052.35     29.27 o 
  -5   7   1      199.56      188.25     17.65 o 
  -4   7   1       89.37      103.79      8.34 o 
  -3   7   1     2250.63     2201.06     28.54 o 
  -2   7   1      121.37      128.06      7.22 o 
  -1   7   1     3256.52     3283.11     43.85 o 
   0   7   1     9950.07    10663.54     98.82 o 
   1   7   1     1129.60     1115.30     14.92 o 
   2   7   1    10280.13    10999.14     94.49 o 
   3   7   1      370.97      336.29     10.33 o 
   4   7   1      135.29      142.07     10.02 o 
   5   7   1     5479.26     5541.18     76.52 o 
   6   7   1      442.75      473.31     21.85 o 
   7   7   1      729.52      756.92     28.39 o 
   8   7   1        8.05       33.00     19.05 o 
   9   7   1      380.93      367.18     26.39 o 
  -9   8   1        0.27       -2.50     16.90 o 
  -8   8   1        5.73       12.99     15.04 o 
  -7   8   1      406.19      377.77     20.97 o 
  -6   8   1      383.91      397.27     19.45 o 
  -5   8   1     3058.99     2992.91     43.24 o 
  -4   8   1      171.52      162.88     10.00 o 
  -3   8   1     2850.72     3001.95     42.39 o 
  -2   8   1    10829.99    11079.42     94.81 o 
  -1   8   1     5150.20     5759.45     69.76 o 
   0   8   1    11321.20    11723.37    108.67 o 
   1   8   1        7.70       41.09      7.43 o 
   2   8   1     1725.19     1926.87     23.75 o 
   3   8   1     4676.24     4559.51     46.61 o 
   4   8   1     2709.26     2641.70     43.18 o 
   5   8   1      327.31      325.85     14.82 o 
   6   8   1     2126.60     1951.51     41.64 o 
   7   8   1      135.58      146.21     16.63 o 
   8   8   1       46.95       39.98     18.04 o 
   9   8   1      146.54      156.40     25.33 o 
  -9   9   1      184.45      182.66     21.80 o 
  -8   9   1      460.87      403.46     25.28 o 
  -7   9   1     1576.11     1433.78     39.48 o 
  -6   9   1     1102.45     1101.18     32.56 o 
  -5   9   1      246.73      255.50     19.83 o 
  -4   9   1      526.01      418.96     14.52 o 
  -3   9   1      600.23      708.07     13.87 o 
  -2   9   1     2583.11     2698.10     42.03 o 
  -1   9   1    24990.29    26851.72    280.15 o 
   0   9   1     7630.30     8228.95     79.48 o 
   1   9   1      214.01      172.99     12.73 o 
   2   9   1     8763.15     9934.44     87.39 o 
   3   9   1      163.22      165.20      9.19 o 
   4   9   1      625.26      588.36     20.63 o 
   5   9   1     3380.65     3478.88     84.99 o 
   6   9   1       15.19       19.82     16.92 o 
   7   9   1      909.81      844.07     31.51 o 
   8   9   1      397.40      398.62     25.57 o 
   9   9   1       38.19       32.66     16.08 o 
  -9  10   1       51.47       65.14     16.67 o 
  -8  10   1        0.74       12.83     13.31 o 
  -7  10   1     1031.15     1005.30     74.71 o 
  -6  10   1      138.98      131.63     15.62 o 
  -5  10   1       73.17       72.15     12.52 o 
  -4  10   1       18.95       22.99      9.68 o 
  -3  10   1      439.27      446.67     14.30 o 
  -2  10   1      256.75      213.43     13.27 o 
  -1  10   1     1201.71     1138.80     41.94 o 
   0  10   1       73.69       57.11      6.59 o 
   1  10   1      679.36      675.20     16.19 o 
   2  10   1     2755.80     2911.15     32.40 o 
   3  10   1       19.41       11.95      6.83 o 
   4  10   1     2232.58     2015.23     40.50 o 
   5  10   1      521.08      517.12     22.96 o 
   6  10   1       25.88       21.75     15.40 o 
   7  10   1      605.69      531.98     40.30 o 
   8  10   1        3.42        9.82     13.38 o 
   9  10   1      132.47      128.60     20.93 o 
  -9  11   1      559.06      511.32     46.49 o 
  -8  11   1       58.44       53.87     16.02 o 
  -7  11   1     3537.13     3690.62     68.73 o 
  -6  11   1     1664.05     1712.57     51.95 o 
  -5  11   1       18.27       16.61     10.71 o 
  -4  11   1      623.30      642.27     23.19 o 
  -3  11   1       13.43       19.74      7.32 o 
  -2  11   1     7159.15     6976.18     76.00 o 
  -1  11   1     6033.78     6376.65     79.60 o 
   0  11   1      589.46      575.47     28.05 o 
   1  11   1     2397.03     2186.15     31.70 o 
   2  11   1     2786.13     2756.98     51.80 o 
   3  11   1      445.16      423.99     20.05 o 
   4  11   1      303.46      291.94     17.65 o 
   5  11   1      817.75      833.84     35.36 o 
   6  11   1     1147.20     1041.79     45.39 o 
   7  11   1     1330.65     1479.32     78.87 o 
   8  11   1      229.47      257.15     23.09 o 
  -8  12   1        1.64       -3.34     12.81 o 
  -7  12   1      345.62      330.35     23.14 o 
  -6  12   1      101.08       83.12     14.67 o 
  -5  12   1      700.98      666.22     41.60 o 
  -4  12   1     1855.99     1769.28     38.42 o 
  -3  12   1     2620.39     2513.75     44.76 o 
  -2  12   1       59.54       59.09      8.05 o 
  -1  12   1     7693.92     8176.27     98.80 o 
   0  12   1     1885.93     2061.84     59.73 o 
   1  12   1      562.63      530.67     15.63 o 
   2  12   1     6231.07     6289.06     71.81 o 
   3  12   1      245.70      273.40     13.26 o 
   4  12   1      965.26      969.72     41.75 o 
   5  12   1     1320.79     1252.08     35.08 o 
   6  12   1      115.02       98.20     15.54 o 
   7  12   1      651.16      649.74     30.22 o 
   8  12   1      295.08      308.07     42.06 o 
  -8  13   1       43.78       54.90     16.12 o 
  -7  13   1     1834.83     1911.32     48.79 o 
  -6  13   1      629.36      610.31     36.85 o 
  -5  13   1      379.76      419.62     22.00 o 
  -4  13   1     2575.05     2604.36     49.57 o 
  -3  13   1      428.05      418.89     19.54 o 
  -2  13   1     2373.12     2411.38     59.00 o 
  -1  13   1     2163.37     2100.02     81.31 o 
   0  13   1      138.51      154.41     36.20 o 
   1  13   1     3790.37     3907.85     63.02 o 
   2  13   1     2708.73     2700.00     60.33 o 
   3  13   1      138.18      159.71     14.85 o 
   4  13   1     1565.12     1562.47     37.97 o 
   5  13   1      572.60      592.57     25.65 o 
   6  13   1      220.42      244.73     20.57 o 
   7  13   1     1063.79     1128.25     38.46 o 
   8  13   1      211.58      253.02     31.16 o 
  -8  14   1        6.07       -6.44     14.00 o 
  -7  14   1      282.24      280.25     51.03 o 
  -6  14   1      629.65      597.75     27.63 o 
  -5  14   1        5.55        7.83     12.91 o 
  -4  14   1       91.76       91.01     13.81 o 
  -3  14   1       76.11       78.89     19.02 o 
  -2  14   1     1591.37     1597.31     37.17 o 
  -1  14   1     2058.11     1828.23     64.75 o 
   0  14   1       58.91       61.96     19.47 o 
   1  14   1      526.67      518.89     23.17 o 
   2  14   1      198.28      229.79     31.99 o 
   3  14   1       98.49      149.47     22.18 o 
   4  14   1     1006.63      963.90     31.53 o 
   5  14   1     1163.27     1152.38     34.98 o 
   6  14   1      172.56      184.24     19.36 o 
   7  14   1       16.82       39.02     15.61 o 
   8  14   1       26.85       67.05     18.27 o 
  -7  15   1       96.22       91.49     21.83 o 
  -6  15   1       32.35       19.18     14.01 o 
  -5  15   1      799.37      828.24     61.92 o 
  -4  15   1     1557.35     1503.95     50.26 o 
  -3  15   1      651.81      759.14     48.94 o 
  -2  15   1      499.85      462.82     31.35 o 
  -1  15   1     1542.11     1604.12     52.11 o 
   0  15   1      201.99      162.43     24.10 o 
   1  15   1     1023.41      987.06     31.91 o 
   2  15   1      751.27      777.26     28.81 o 
   3  15   1      172.48      163.79     23.29 o 
   4  15   1     1360.71     1262.02     47.11 o 
   5  15   1      430.47      458.49     32.10 o 
   6  15   1       60.46       54.65     14.91 o 
   7  15   1       15.43       18.31     14.66 o 
  -7  16   1       44.77       50.41     21.02 o 
  -6  16   1      216.75      231.10     47.74 o 
  -5  16   1      342.83      248.63     29.11 o 
  -4  16   1       20.34       38.04     18.63 o 
  -3  16   1       55.66       40.39     20.10 o 
  -2  16   1      255.27      251.52     27.02 o 
  -1  16   1     1352.05     1256.70     72.15 o 
   0  16   1      253.30      271.87     28.98 o 
   1  16   1      992.37      944.44     39.75 o 
   2  16   1      490.81      490.62     32.16 o 
   3  16   1      302.21      291.97     27.65 o 
   4  16   1       68.15       70.13     20.52 o 
   5  16   1       13.89        8.86     17.42 o 
   6  16   1      127.57       93.13     22.57 o 
   7  16   1      121.37      149.96     26.95 o 
  -7  17   1       10.02       15.84     20.56 o 
  -6  17   1        5.57       21.63     19.80 o 
  -5  17   1        0.09      -13.89     41.09 o 
  -4  17   1        8.48        6.16     18.61 o 
  -3  17   1      449.01      444.84     36.45 o 
  -2  17   1       19.29       34.54     19.90 o 
  -1  17   1      391.20      384.19     31.49 o 
   0  17   1       59.20       79.90     43.54 o 
   1  17   1      262.32      241.60     20.06 o 
   2  17   1       64.56       70.19     21.85 o 
   3  17   1       19.85      -18.15     18.15 o 
   4  17   1        6.24      -14.52     23.46 o 
   5  17   1      202.44      190.38     26.81 o 
   6  17   1        0.49       -5.41     18.38 o 
  -6  18   1      312.78      260.00     31.00 o 
  -5  18   1       63.08       46.93     21.13 o 
  -4  18   1       25.98       20.57     23.78 o 
  -3  18   1      198.40      195.52     28.02 o 
  -2  18   1       99.96       69.03     22.39 o 
  -1  18   1       72.36      101.68     24.29 o 
   0  18   1      443.67      450.32     28.09 o 
   1  18   1        0.96        5.03     13.53 o 
   2  18   1        4.70       11.81     19.02 o 
   3  18   1       88.56       58.11     22.21 o 
   4  18   1       23.90       51.28     33.00 o 
   5  18   1        9.97       31.98     20.60 o 
   6  18   1      152.56      185.65     61.04 o 
  -6  19   1       60.30       48.05     23.16 o 
  -5  19   1      156.24      184.07     28.79 o 
  -4  19   1      203.64      199.60     36.70 o 
  -3  19   1       13.73       -3.03     19.12 o 
  -2  19   1      827.82      820.90     43.46 o 
  -1  19   1      211.87      248.58     29.74 o 
   0  19   1      553.05      579.80     40.25 o 
   1  19   1      365.06      364.25     24.67 o 
   2  19   1      357.81      398.40     54.77 o 
   3  19   1      105.22      157.88     27.44 o 
   4  19   1      349.80      358.69     33.89 o 
   5  19   1        0.24      -13.40     20.10 o 
  -5  20   1       24.60       29.64     23.21 o 
  -4  20   1      150.00      160.99     27.92 o 
  -3  20   1      304.97      277.57     47.43 o 
  -2  20   1      220.36      191.81     28.92 o 
  -1  20   1      237.34      239.72     31.31 o 
   0  20   1      748.95      794.49     34.55 o 
   1  20   1        5.57       21.87     22.77 o 
   2  20   1       15.00       -0.25     24.78 o 
   3  20   1       90.84      146.40     33.38 o 
   4  20   1       20.13        1.66     32.06 o 
   5  20   1      172.82      208.96     32.24 o 
  -4  21   1      416.28      523.75     91.78 o 
  -3  21   1       10.13        7.46     22.15 o 
  -2  21   1      250.92      197.31     30.98 o 
  -1  21   1      785.75      834.79     46.29 o 
   0  21   1       24.97       64.39     17.75 o 
   1  21   1      285.96      397.95     36.40 o 
   2  21   1       74.44       53.75     24.10 o 
   3  21   1        6.92       43.28     23.53 o 
   4  21   1      576.01      619.88     43.37 o 
  -3  22   1      148.87      172.08     31.62 o 
  -2  22   1       15.87       -2.09     28.11 o 
  -1  22   1      345.03      365.90     29.07 o 
   0  22   1      472.77      509.02     38.95 o 
   1  22   1       24.73       20.93     24.22 o 
   2  22   1       65.25       74.86     27.25 o 
   3  22   1       80.93       90.58     27.40 o 
  -2  23   1      115.23      114.62     31.75 o 
  -1  23   1       20.24       32.27     18.73 o 
   0  23   1        0.81       46.67     24.95 o 
   1  23   1       43.50       87.84     32.37 o 
   2  23   1      316.98      425.09     61.86 o 
 -10   0   2      655.49      653.72     57.59 o 
  -9   0   2      651.12      629.38     51.95 o 
  -8   0   2      961.75      905.80     54.08 o 
  -7   0   2       66.71       77.80     15.57 o 
  -6   0   2      511.84      537.27     48.62 o 
  -5   0   2      241.45      246.56     24.34 o 
  -4   0   2     4026.03     4382.63     79.61 o 
  -3   0   2      150.81      124.59     10.11 o 
  -2   0   2     2120.35     2422.14     45.05 o 
  -1   0   2     6879.62     7445.63     79.83 o 
   0   0   2    59922.96    58119.63   1135.67 o 
   1   0   2    37978.20    40883.94    512.10 o 
   2   0   2    11304.96    12056.55    157.75 o 
   3   0   2     1071.82     1015.16     25.91 o 
   4   0   2     2748.83     2762.48    125.29 o 
   5   0   2      681.60      728.05     28.03 o 
   6   0   2     2651.06     2538.91     58.51 o 
   7   0   2      101.99       82.31     24.59 o 
   8   0   2     1374.14     1469.94     72.27 o 
   9   0   2      340.89      385.96     46.17 o 
 -10   1   2       60.23       63.38     21.83 o 
  -9   1   2        9.82       25.53     16.15 o 
  -8   1   2     1813.42     1836.47     54.51 o 
  -7   1   2      995.50     1005.22     30.31 o 
  -6   1   2     4041.27     4558.20     58.86 o 
  -5   1   2     5225.45     5177.25     86.51 o 
  -4   1   2        3.64        0.47      5.15 o 
  -3   1   2     3082.64     3008.57     35.46 o 
  -2   1   2     9437.44    10281.36     94.75 o 
  -1   1   2     4732.04     5228.65     49.72 o 
   0   1   2    16557.97    19202.75    171.64 o 
   1   1   2     9964.02    10589.59    110.69 o 
   2   1   2     2864.02     2838.33     37.52 o 
   3   1   2     6925.74     6758.06    138.90 o 
   4   1   2     8094.66     8281.13     99.09 o 
   5   1   2     1676.72     1650.29     34.48 o 
   6   1   2     2440.85     2492.01     58.24 o 
   7   1   2       83.14       79.11     13.92 o 
   8   1   2        7.56       22.14     16.64 o 
   9   1   2     3791.46     3838.12     91.20 o 
 -10   2   2       86.84       77.21     24.20 o 
  -9   2   2      230.11      234.48     21.37 o 
  -8   2   2     1261.99     1269.25     45.15 o 
  -7   2   2      862.33      791.96     48.60 o 
  -6   2   2      248.21      242.30     15.67 o 
  -5   2   2     2468.54     2210.93     77.86 o 
  -4   2   2       59.37       93.73     15.91 o 
  -3   2   2    20919.45    22780.30    289.46 o 
  -2   2   2      205.15      208.77      8.43 o 
  -1   2   2     2132.18     2144.24     22.66 o 
   0   2   2       99.40       83.50      3.09 o 
   1   2   2     2934.95     2849.59     30.25 o 
   2   2   2      214.11      265.86     13.52 o 
   3   2   2       10.47       24.09      6.39 o 
   4   2   2       22.80       25.10      7.87 o 
   5   2   2        6.64       10.33      8.42 o 
   6   2   2      206.24      200.43     15.88 o 
   7   2   2      567.42      589.61     33.07 o 
   8   2   2      619.35      651.32     28.73 o 
   9   2   2      339.17      359.84     43.23 o 
 -10   3   2       16.20       22.43     16.13 o 
  -9   3   2      441.46      419.43     25.34 o 
  -8   3   2     1537.57     1555.26     68.23 o 
  -7   3   2       60.81       63.89     12.17 o 
  -6   3   2     3954.68     4255.69     65.18 o 
  -5   3   2     1346.90     1249.88     62.86 o 
  -4   3   2      161.10      133.96      9.65 o 
  -3   3   2    39357.09    43279.50    437.28 o 
  -2   3   2      603.07      586.94     14.42 o 
  -1   3   2    28249.29    31337.16    274.26 o 
   0   3   2    15781.01    16195.61    145.61 o 
   1   3   2     1977.81     2053.53     21.45 o 
   2   3   2      214.18      191.33      8.80 o 
   3   3   2       40.13       88.67      8.18 o 
   4   3   2      952.24      943.95     23.11 o 
   5   3   2     7360.66     7813.03     99.17 o 
   6   3   2     5097.59     5139.69     76.33 o 
   7   3   2       18.68       28.14     11.58 o 
   8   3   2      336.29      405.28     24.03 o 
   9   3   2      992.75      938.61     38.28 o 
 -10   4   2      765.62      793.38     48.09 o 
  -9   4   2        3.79       -4.63     12.51 o 
  -8   4   2      196.33      198.80     18.76 o 
  -7   4   2     1262.47     1188.47     32.89 o 
  -6   4   2       59.19       50.30     10.61 o 
  -5   4   2     2525.67     2274.81     48.64 o 
  -4   4   2     1315.77     1236.58     31.24 o 
  -3   4   2      491.17      539.29     15.11 o 
  -2   4   2    11984.20    13141.42    120.26 o 
  -1   4   2    37920.70    40785.42    355.90 o 
   0   4   2     2732.75     2811.32     26.97 o 
   1   4   2       84.37      130.13     10.96 o 
   2   4   2        7.37       21.63      4.86 o 
   3   4   2     3360.18     3314.64     46.07 o 
   4   4   2     6087.32     6609.74     84.09 o 
   5   4   2     1390.20     1361.87     31.62 o 
   6   4   2      152.87      142.05     14.52 o 
   7   4   2      222.27      230.91     18.42 o 
   8   4   2       36.65       47.88     14.47 o 
   9   4   2      317.91      377.26     43.41 o 
 -10   5   2       32.79       67.35     24.63 o 
  -9   5   2       91.45       71.53     16.50 o 
  -8   5   2       11.09       10.70     16.01 o 
  -7   5   2      229.22      224.79     22.93 o 
  -6   5   2      178.54      168.48     14.15 o 
  -5   5   2        4.16       18.84     10.34 o 
  -4   5   2     1736.06     1765.08     41.07 o 
  -3   5   2     1070.38     1001.72     20.92 o 
  -2   5   2      122.30      138.74      6.94 o 
  -1   5   2     1714.35     1830.34     32.77 o 
   0   5   2    16243.98    16865.75    136.99 o 
   1   5   2      233.91      222.06      7.45 o 
   2   5   2     6065.31     6397.29     58.30 o 
   3   5   2        1.66        2.48      6.07 o 
   4   5   2        4.25       16.14      7.40 o 
   5   5   2     4066.34     3994.40     60.64 o 
   6   5   2      433.65      403.44     20.24 o 
   7   5   2        4.16       19.58     12.16 o 
   8   5   2       94.69       87.67     17.58 o 
   9   5   2      162.34      196.32     26.90 o 
  -9   6   2      175.71      159.69     34.62 o 
  -8   6   2       46.99       38.20     13.88 o 
  -7   6   2     1148.97     1092.92     49.00 o 
  -6   6   2      732.79      678.34     23.52 o 
  -5   6   2     1637.23     1555.04     35.35 o 
  -4   6   2    14453.84    15657.72    171.35 o 
  -3   6   2     6397.87     6841.92     70.34 o 
  -2   6   2      611.55      516.66     20.70 o 
  -1   6   2    21326.15    23292.24    207.14 o 
   0   6   2       40.60       28.76      4.18 o 
   1   6   2      188.25      159.22      6.50 o 
   2   6   2     2960.39     2945.00     31.73 o 
   3   6   2      623.04      665.30     16.08 o 
   4   6   2     5214.98     5445.83     98.43 o 
   5   6   2     2375.76     2386.51     52.02 o 
   6   6   2        0.06       -0.74      9.96 o 
   7   6   2      713.41      795.93     29.40 o 
   8   6   2       68.12       74.94     19.17 o 
   9   6   2        5.14        5.80     14.65 o 
  -9   7   2        6.93       -3.17     12.65 o 
  -8   7   2       68.10       51.66     13.59 o 
  -7   7   2     1219.99     1175.87     33.42 o 
  -6   7   2      232.47      260.68     22.26 o 
  -5   7   2      424.53      373.10     16.62 o 
  -4   7   2       42.24       50.34      7.32 o 
  -3   7   2      957.94      924.75     16.48 o 
  -2   7   2     6496.41     6749.34     67.35 o 
  -1   7   2       94.73       82.10      8.02 o 
   0   7   2      333.42      382.80     17.73 o 
   1   7   2     3227.03     3368.67     33.99 o 
   2   7   2     1903.61     2074.12     28.88 o 
   3   7   2     2832.12     3036.12     38.32 o 
   4   7   2      729.15      705.00     19.74 o 
   5   7   2      295.07      290.19     16.58 o 
   6   7   2      733.38      751.77     26.79 o 
   7   7   2      269.46      292.96     20.09 o 
   8   7   2       18.73       13.99     17.14 o 
   9   7   2      211.16      285.48     31.27 o 
  -9   8   2      119.22      164.90     24.49 o 
  -8   8   2      138.17      138.08     22.78 o 
  -7   8   2      210.70      197.83     24.08 o 
  -6   8   2     1658.46     1572.40     35.91 o 
  -5   8   2      952.14      931.44     22.05 o 
  -4   8   2      133.22      128.64     11.15 o 
  -3   8   2     1131.23     1097.32     16.54 o 
  -2   8   2      772.13      808.62     20.40 o 
  -1   8   2     3975.21     4002.92     52.24 o 
   0   8   2        8.11        2.94      3.93 o 
   1   8   2      225.98      210.95     13.56 o 
   2   8   2     3319.22     3444.96     36.64 o 
   3   8   2      400.91      415.78     12.36 o 
   4   8   2     1679.62     1672.60     29.38 o 
   5   8   2      977.49      975.34     24.22 o 
   6   8   2       52.03       52.04     12.53 o 
   7   8   2       39.66       50.48     14.12 o 
   8   8   2     1410.44     1452.54     59.41 o 
   9   8   2        0.09      -14.81     16.59 o 
  -9   9   2      142.82      164.83     21.11 o 
  -8   9   2       13.08       15.28     13.01 o 
  -7   9   2      524.16      513.95     25.23 o 
  -6   9   2      302.53      294.18     19.12 o 
  -5   9   2     2209.43     2310.57     49.17 o 
  -4   9   2      613.96      510.07     24.48 o 
  -3   9   2     2501.90     2555.46     35.17 o 
  -2   9   2     1478.73     1360.78     21.67 o 
  -1   9   2       90.36       93.96      9.88 o 
   0   9   2     4502.39     4805.65     50.17 o 
   1   9   2     3458.01     3596.10     36.80 o 
   2   9   2      119.34      125.47      7.42 o 
   3   9   2     5327.20     5469.62     59.46 o 
   4   9   2      110.94      113.30     10.42 o 
   5   9   2       22.26       33.03      9.53 o 
   6   9   2     1150.79     1115.75     28.19 o 
   7   9   2     2765.57     2723.52     81.56 o 
   8   9   2       51.63       54.48     16.21 o 
   9   9   2       50.01       46.27     19.54 o 
  -9  10   2       46.03       31.82     15.19 o 
  -8  10   2        3.40       12.44     12.70 o 
  -7  10   2       80.19       92.04     15.99 o 
  -6  10   2     1462.91     1338.34     41.32 o 
  -5  10   2       41.64       45.72     11.52 o 
  -4  10   2       43.75       29.96      9.81 o 
  -3  10   2      208.06      195.06     10.96 o 
  -2  10   2       64.21       43.32      8.65 o 
  -1  10   2     1898.86     1856.09     32.09 o 
   0  10   2       26.50       27.42      5.40 o 
   1  10   2      411.43      453.18     13.73 o 
   2  10   2     4235.85     4429.02     45.33 o 
   3  10   2      265.13      281.44     11.03 o 
   4  10   2      125.16      110.93     22.72 o 
   5  10   2     1664.02     1669.80     42.88 o 
   6  10   2       55.32       69.20     13.81 o 
   7  10   2       37.38       30.68     13.88 o 
   8  10   2      253.14      220.89     31.87 o 
   9  10   2       19.57       -0.51     16.42 o 
  -9  11   2       11.36       31.86     15.58 o 
  -8  11   2       56.00       73.85     18.64 o 
  -7  11   2       33.58        5.02     21.44 o 
  -6  11   2       21.03       32.02     11.64 o 
  -5  11   2      852.43      789.83     26.56 o 
  -4  11   2        1.79       -1.03      8.79 o 
  -3  11   2      617.80      578.21     36.45 o 
  -2  11   2     2909.02     2992.68     46.74 o 
  -1  11   2     2157.94     2434.06     39.00 o 
   0  11   2      237.76      221.10      8.58 o 
   1  11   2      303.53      242.16     11.73 o 
   2  11   2      640.48      565.29     16.84 o 
   3  11   2     2384.57     2438.23     47.76 o 
   4  11   2       65.21       80.38     12.96 o 
   5  11   2      574.54      511.68     26.50 o 
   6  11   2      646.96      704.68     29.06 o 
   7  11   2      182.66      190.01     19.62 o 
   8  11   2       29.75       65.98     16.67 o 
  -8  12   2      243.75      302.32     32.04 o 
  -7  12   2      486.67      503.62     26.32 o 
  -6  12   2       13.45       16.50     11.69 o 
  -5  12   2       49.61       52.73     12.35 o 
  -4  12   2        9.68       12.73      9.83 o 
  -3  12   2      166.14      222.12     14.78 o 
  -2  12   2      386.49      404.90     24.96 o 
  -1  12   2       53.30       43.93     16.99 o 
   0  12   2     1440.15     1576.04     45.52 o 
   1  12   2       90.85      119.14      9.78 o 
   2  12   2      695.34      653.45     20.23 o 
   3  12   2       39.20       31.90     11.89 o 
   4  12   2      216.83      195.28     16.52 o 
   5  12   2      664.73      600.40     25.64 o 
   6  12   2      178.79      156.74     17.95 o 
   7  12   2      145.22      109.62     17.57 o 
   8  12   2       40.55       49.78     17.08 o 
  -8  13   2        4.62       -1.33     14.92 o 
  -7  13   2       33.65       33.79     14.30 o 
  -6  13   2       21.71       38.22     13.25 o 
  -5  13   2       63.16       32.99     11.84 o 
  -4  13   2      486.46      398.06     20.29 o 
  -3  13   2      167.95      172.78     14.37 o 
  -2  13   2       72.22       95.29     19.03 o 
  -1  13   2      404.67      404.24     27.05 o 
   0  13   2        8.25       16.37     11.22 o 
   1  13   2      404.43      413.12     26.13 o 
   2  13   2      640.23      662.92     25.87 o 
   3  13   2      456.45      434.59     20.27 o 
   4  13   2     1201.35     1249.58     34.69 o 
   5  13   2      689.31      657.91     47.57 o 
   6  13   2       28.59       21.47     17.81 o 
   7  13   2      171.36      163.72     20.46 o 
   8  13   2      194.12      177.22     22.45 o 
  -8  14   2       71.01       22.59     17.57 o 
  -7  14   2      726.41      738.76     37.46 o 
  -6  14   2      672.67      600.35     27.71 o 
  -5  14   2        0.59        7.56     11.65 o 
  -4  14   2      172.80      207.98     16.55 o 
  -3  14   2      173.28      168.03     21.64 o 
  -2  14   2     1069.99     1069.17     49.50 o 
  -1  14   2     1119.06     1134.83     42.66 o 
   0  14   2     1065.24     1027.74     35.08 o 
   1  14   2      112.04      113.35     14.53 o 
   2  14   2      927.28      911.73     55.70 o 
   3  14   2       23.28       31.09     17.19 o 
   4  14   2      998.01      984.55     32.54 o 
   5  14   2     1286.62     1286.64     37.27 o 
   6  14   2      245.92      257.73     21.42 o 
   7  14   2      113.80      109.92     18.33 o 
   8  14   2       22.29      -14.05     26.73 o 
  -8  15   2       14.24       21.40     15.71 o 
  -7  15   2       95.90      108.15     18.26 o 
  -6  15   2      127.91      162.96     18.39 o 
  -5  15   2       84.85       94.41     29.49 o 
  -4  15   2       13.29       38.21     18.01 o 
  -3  15   2       26.89       73.03     20.71 o 
  -2  15   2       83.09       60.79     20.78 o 
  -1  15   2     2314.06     2354.38     62.13 o 
   0  15   2       13.40       17.24     12.49 o 
   1  15   2     1218.50     1148.13     34.01 o 
   2  15   2     1540.62     1540.19     50.45 o 
   3  15   2      231.49      189.77     23.78 o 
   4  15   2      585.16      592.94     73.97 o 
   5  15   2      308.21      248.63     52.32 o 
   6  15   2        3.30        8.07     18.70 o 
   7  15   2        3.25       -4.78     14.68 o 
  -7  16   2      492.50      478.11     39.27 o 
  -6  16   2      466.12      482.40     70.83 o 
  -5  16   2      254.96      253.36     27.56 o 
  -4  16   2     3462.97     3416.06     81.18 o 
  -3  16   2      695.73      661.85     35.93 o 
  -2  16   2      301.87      294.12     34.82 o 
  -1  16   2     1740.86     1824.14     89.84 o 
   0  16   2      111.82      123.69     17.97 o 
   1  16   2     3788.24     3816.44     67.33 o 
   2  16   2     4359.37     4308.06     72.54 o 
   3  16   2       57.06       65.65     19.98 o 
   4  16   2      990.87      991.64     44.74 o 
   5  16   2     1774.20     1779.49     81.06 o 
   6  16   2        2.22       -6.28     16.45 o 
   7  16   2       96.00       94.28     24.65 o 
  -7  17   2      341.46      360.33     34.31 o 
  -6  17   2      217.54      166.43     27.18 o 
  -5  17   2       55.97       36.19     18.66 o 
  -4  17   2     1361.90     1412.10     55.59 o 
  -3  17   2      433.13      416.52     35.51 o 
  -2  17   2       16.46       -2.71     19.65 o 
  -1  17   2     1794.96     1818.69     58.72 o 
   0  17   2      824.94      786.41     39.70 o 
   1  17   2      242.18      229.77     24.70 o 
   2  17   2      105.63       87.04     22.74 o 
   3  17   2        2.72        2.54     18.35 o 
   4  17   2      625.04      591.73     36.39 o 
   5  17   2      472.07      523.99     35.96 o 
   6  17   2        0.01        1.87     22.27 o 
  -6  18   2      400.68      359.20     36.45 o 
  -5  18   2      232.05      276.20     30.36 o 
  -4  18   2     1070.16     1144.79     49.25 o 
  -3  18   2     1295.26     1285.26     51.44 o 
  -2  18   2      312.38      265.48     30.03 o 
  -1  18   2      799.81      898.44     44.54 o 
   0  18   2      629.24      642.42     29.02 o 
   1  18   2     1267.87     1268.87     64.22 o 
   2  18   2     1752.68     1753.88     59.42 o 
   3  18   2       20.20       66.53     23.12 o 
   4  18   2      426.82      459.84     34.12 o 
   5  18   2      534.37      457.67     59.04 o 
   6  18   2       24.32       15.96     20.41 o 
  -6  19   2       80.31      117.25     26.61 o 
  -5  19   2       66.36       52.82     23.26 o 
  -4  19   2      273.92      272.03     30.80 o 
  -3  19   2      287.12      323.22     32.02 o 
  -2  19   2        0.06       -0.58     20.44 o 
  -1  19   2      804.23      813.62     60.29 o 
   0  19   2      390.10      442.01     26.96 o 
   1  19   2      199.12      207.94     28.12 o 
   2  19   2       12.19       21.71     22.96 o 
   3  19   2       82.45      152.20     87.64 o 
   4  19   2       85.89      121.35     25.81 o 
   5  19   2      567.69      562.02     39.83 o 
  -5  20   2      102.86      106.91     31.06 o 
  -4  20   2      385.41      389.37     34.99 o 
  -3  20   2        3.05      -18.91     18.91 o 
  -2  20   2      160.32      178.59     29.48 o 
  -1  20   2       76.81       92.99     18.91 o 
   0  20   2      255.75      273.90     23.61 o 
   1  20   2      422.01      434.75     35.50 o 
   2  20   2      594.63      564.32    109.54 o 
   3  20   2        2.00       37.68     22.16 o 
   4  20   2       73.70       85.60     25.65 o 
   5  20   2       14.35       10.08     21.40 o 
  -4  21   2       87.17      134.60     29.35 o 
  -3  21   2      294.87      305.75     47.49 o 
  -2  21   2      145.29      112.38     26.49 o 
  -1  21   2        0.45       19.40     15.96 o 
   0  21   2      412.95      461.27     30.20 o 
   1  21   2        3.03       45.25     39.65 o 
   2  21   2        0.44       -3.06     20.11 o 
   3  21   2      328.17      412.09     36.97 o 
   4  21   2      312.45      375.30     36.93 o 
  -3  22   2        9.48      -23.41     44.73 o 
  -2  22   2      117.96      106.78     20.42 o 
  -1  22   2        0.12       14.16     18.72 o 
   0  22   2      628.84      620.10     33.21 o 
   1  22   2      353.09      437.70     61.55 o 
   2  22   2       87.44      121.84     29.10 o 
   3  22   2      249.66      239.36     48.06 o 
  -2  23   2      156.75      188.01     25.12 o 
  -1  23   2        0.00       -9.69     16.32 o 
   0  23   2      455.73      500.40     41.99 o 
   1  23   2       89.19      102.86     33.44 o 
   2  23   2       15.94       -6.19     24.93 o 
 -10   1   3        2.95       -8.58     18.72 o 
  -9   1   3       80.97       75.61     15.39 o 
  -8   1   3      455.96      436.60     23.41 o 
  -7   1   3      992.50      939.55     43.59 o 
  -6   1   3      381.47      326.48     20.36 o 
  -5   1   3      509.48      412.43     14.59 o 
  -4   1   3     3051.06     3171.81     39.80 o 
  -3   1   3      292.29      300.47     10.12 o 
  -2   1   3     9639.31    10920.08     90.48 o 
  -1   1   3     1636.20     1898.25     19.22 o 
   0   1   3     9341.24     9710.46    104.05 o 
   1   1   3     1760.19     1705.77     24.22 o 
   2   1   3     5797.21     6228.65    140.14 o 
   3   1   3      952.65      815.49     24.57 o 
   4   1   3       48.06       47.17      8.94 o 
   5   1   3      488.29      480.52     20.14 o 
   6   1   3       65.34       44.02     11.96 o 
   7   1   3       22.16       22.01     11.45 o 
   8   1   3       34.05       42.02     17.78 o 
   9   1   3      413.66      431.47     42.85 o 
 -10   2   3       28.87        1.38     19.65 o 
  -9   2   3      308.27      294.44     22.59 o 
  -8   2   3       90.40       98.67     30.47 o 
  -7   2   3       22.87        7.45      9.54 o 
  -6   2   3      104.16       99.80     14.81 o 
  -5   2   3     2005.62     2252.48     48.53 o 
  -4   2   3     3319.63     3469.06     49.31 o 
  -3   2   3     1763.80     1705.21     27.86 o 
  -2   2   3    75810.04    82145.10    826.16 o 
  -1   2   3       55.09       51.81      3.42 o 
   0   2   3     2091.13     2269.17     22.09 o 
   1   2   3      443.46      385.52     11.79 o 
   2   2   3        2.68       -4.81      5.04 o 
   3   2   3     2147.35     2142.60     34.44 o 
   4   2   3       44.07       48.52      8.67 o 
   5   2   3      150.83      152.86     13.30 o 
   6   2   3       55.11       56.14     12.35 o 
   7   2   3      452.74      452.45     23.27 o 
   8   2   3       48.70       43.28     13.93 o 
   9   2   3        2.35       -6.83     18.38 o 
 -10   3   3      148.37      153.04     20.76 o 
  -9   3   3      560.29      578.80     28.39 o 
  -8   3   3     1997.69     2056.06     47.21 o 
  -7   3   3      829.11      796.85     29.44 o 
  -6   3   3     2275.27     2207.36     51.21 o 
  -5   3   3     3432.38     3362.85     51.92 o 
  -4   3   3      128.39      126.57      9.81 o 
  -3   3   3     3262.07     3258.01     44.08 o 
  -2   3   3    69728.93    73638.86    748.75 o 
  -1   3   3     5786.90     6278.95     54.10 o 
   0   3   3     3363.30     3334.77     31.09 o 
   1   3   3     4401.48     4495.72     42.04 o 
   2   3   3     2356.38     2382.96     34.21 o 
   3   3   3     4752.03     4727.43     61.08 o 
   4   3   3    11130.58    11422.36    131.63 o 
   5   3   3      784.63      807.82     25.11 o 
   6   3   3     1492.49     1508.74     36.74 o 
   7   3   3        2.46        1.05     10.80 o 
   8   3   3      626.69      672.38     37.10 o 
   9   3   3     1997.26     2007.62     52.99 o 
 -10   4   3       13.61       11.11     17.14 o 
  -9   4   3      329.53      339.99     23.69 o 
  -8   4   3      156.54      177.78     17.74 o 
  -7   4   3      239.17      225.18     16.56 o 
  -6   4   3       45.98       33.39     11.91 o 
  -5   4   3        0.15        8.37      8.95 o 
  -4   4   3     2216.68     2229.17     36.88 o 
  -3   4   3     3331.01     3517.38     46.88 o 
  -2   4   3     2953.48     3113.32     34.77 o 
  -1   4   3      294.96      384.61      8.71 o 
   0   4   3      444.10      486.70      9.64 o 
   1   4   3     7954.14     8273.70     71.35 o 
   2   4   3     2328.30     2465.22     30.71 o 
   3   4   3      996.49     1018.81     22.50 o 
   4   4   3      809.28      918.33     36.32 o 
   5   4   3       10.63        5.96     11.25 o 
   6   4   3      323.08      346.78     19.86 o 
   7   4   3      417.33      383.82     21.92 o 
   8   4   3       25.10        0.56     12.62 o 
   9   4   3       19.95       41.58     17.21 o 
 -10   5   3      799.78      815.61     45.07 o 
  -9   5   3      161.07      175.65     20.15 o 
  -8   5   3     2866.43     2996.43     59.10 o 
  -7   5   3      803.61      763.44     39.62 o 
  -6   5   3     1725.60     1684.00     44.44 o 
  -5   5   3    10562.32    10873.78    128.29 o 
  -4   5   3     1682.86     1623.55     30.37 o 
  -3   5   3     5875.15     6131.80     73.53 o 
  -2   5   3    14188.11    14117.74    129.55 o 
  -1   5   3     1563.25     1647.13     21.28 o 
   0   5   3     3362.06     3340.69     32.64 o 
   1   5   3     2051.60     2294.69     25.42 o 
   2   5   3     2088.76     2264.62     26.56 o 
   3   5   3    14566.19    15439.94    167.61 o 
   4   5   3     7839.96     8215.75    100.31 o 
   5   5   3      256.21      223.95     15.48 o 
   6   5   3     5081.65     5177.80     77.98 o 
   7   5   3      128.70      113.16     15.65 o 
   8   5   3      262.14      263.17     22.05 o 
   9   5   3     1698.50     1797.96     50.42 o 
 -10   6   3       68.72       48.93     17.65 o 
  -9   6   3       24.44       24.64     13.74 o 
  -8   6   3       41.68       47.07     13.70 o 
  -7   6   3      331.99      308.04     18.91 o 
  -6   6   3        2.91        0.36      9.75 o 
  -5   6   3     2983.61     3149.10    162.30 o 
  -4   6   3     1288.94     1417.32     31.40 o 
  -3   6   3      296.61      260.40     10.23 o 
  -2   6   3      811.51      853.03     15.33 o 
  -1   6   3      437.58      428.69     10.46 o 
   0   6   3      235.35      242.16      8.15 o 
   1   6   3     1900.24     1900.93     22.78 o 
   2   6   3       18.84       32.07      5.31 o 
   3   6   3      313.77      364.94     16.99 o 
   4   6   3       15.83       22.41      9.62 o 
   5   6   3       17.64       28.79     10.50 o 
   6   6   3      447.25      447.70     21.79 o 
   7   6   3      233.57      254.40     19.87 o 
   8   6   3       20.85       24.10     13.73 o 
   9   6   3      145.79      121.28     31.04 o 
  -9   7   3       88.96      101.80     17.42 o 
  -8   7   3      827.15      831.20     33.37 o 
  -7   7   3       81.23       79.56     13.20 o 
  -6   7   3      546.84      500.67     20.70 o 
  -5   7   3      342.93      265.15     14.76 o 
  -4   7   3      742.86      781.92     18.60 o 
  -3   7   3       63.59       98.45      7.44 o 
  -2   7   3    17495.51    18899.93    177.09 o 
  -1   7   3     2130.92     2396.71     28.51 o 
   0   7   3     3013.30     2736.54     29.17 o 
   1   7   3      508.58      397.32     10.53 o 
   2   7   3      424.55      375.96     11.33 o 
   3   7   3     6831.80     7067.95     67.49 o 
   4   7   3     5101.36     5193.96     62.09 o 
   5   7   3      150.68      127.13     22.13 o 
   6   7   3      369.30      316.82     19.51 o 
   7   7   3      553.71      544.69     25.73 o 
   8   7   3      145.64      188.90     20.52 o 
   9   7   3      717.33      694.27     41.73 o 
  -9   8   3       19.67       38.80     17.79 o 
  -8   8   3       18.13       24.56     15.13 o 
  -7   8   3      128.30      120.99     14.66 o 
  -6   8   3      502.00      469.07     20.42 o 
  -5   8   3      200.03      225.68     19.83 o 
  -4   8   3     2194.08     2229.42     40.30 o 
  -3   8   3     2264.39     2474.89     29.71 o 
  -2   8   3     1389.52     1508.03     28.76 o 
  -1   8   3    21313.63    23471.35    210.44 o 
   0   8   3    14340.91    15858.09    132.14 o 
   1   8   3     1216.27     1255.53     18.24 o 
   2   8   3     2324.13     2015.50     25.97 o 
   3   8   3       33.75       23.11      6.25 o 
   4   8   3     2425.16     2483.64     38.04 o 
   5   8   3     1853.48     1797.92     33.51 o 
   6   8   3      202.72      181.20     14.78 o 
   7   8   3       43.00       34.38     14.03 o 
   8   8   3      483.28      503.24     34.68 o 
   9   8   3       15.02        5.32     17.51 o 
  -9   9   3       46.44       30.67     14.97 o 
  -8   9   3      618.15      633.46     29.30 o 
  -7   9   3       20.38        5.15     11.43 o 
  -6   9   3      237.82      249.56     17.68 o 
  -5   9   3       26.98       17.12      8.71 o 
  -4   9   3      368.04      383.87     15.90 o 
  -3   9   3     1117.83     1128.61     30.92 o 
  -2   9   3      642.82      595.46     15.25 o 
  -1   9   3      401.88      475.91     12.51 o 
   0   9   3     3786.83     3960.10     40.11 o 
   1   9   3      722.65      683.99     18.70 o 
   2   9   3      105.04      101.62      7.33 o 
   3   9   3     1652.45     1642.49     27.97 o 
   4   9   3     3623.50     3730.72     73.17 o 
   5   9   3      151.88      165.30     13.37 o 
   6   9   3      588.08      598.78     22.01 o 
   7   9   3       88.59       82.75     15.95 o 
   8   9   3        0.76       25.35     14.24 o 
   9   9   3      428.87      436.01     29.84 o 
  -9  10   3      422.30      431.70     33.66 o 
  -8  10   3        0.96       -9.06     12.48 o 
  -7  10   3     2545.97     2568.30     85.45 o 
  -6  10   3     2728.47     2684.45     52.07 o 
  -5  10   3      103.51      104.74     17.48 o 
  -4  10   3     1921.56     1909.61     38.25 o 
  -3  10   3     1098.79      936.98     24.76 o 
  -2  10   3     2611.08     2649.70     32.71 o 
  -1  10   3    12877.99    12841.74    143.43 o 
   0  10   3      665.53      632.71     12.75 o 
   1  10   3     6600.28     7083.67     65.85 o 
   2  10   3     9077.96     9337.72     85.03 o 
   3  10   3     1140.65     1153.33     21.05 o 
   4  10   3      915.50      889.42     46.66 o 
   5  10   3     3407.18     3534.56     61.59 o 
   6  10   3      568.55      598.18     26.59 o 
   7  10   3      875.77      949.88     40.18 o 
   8  10   3     1245.81     1278.20     42.00 o 
  -9  11   3       17.78       23.22     17.69 o 
  -8  11   3       98.44      102.44     21.25 o 
  -7  11   3       64.24       56.89     15.13 o 
  -6  11   3     1179.24     1077.48     32.74 o 
  -5  11   3      207.03      193.63     16.04 o 
  -4  11   3       21.66       31.20     18.50 o 
  -3  11   3        0.03        4.24      9.46 o 
  -2  11   3      673.01      681.09     36.26 o 
  -1  11   3      503.78      487.88     17.07 o 
   0  11   3      193.78      233.54      8.57 o 
   1  11   3     1050.46      990.37     21.50 o 
   2  11   3      758.63      690.26     23.76 o 
   3  11   3        4.26        7.72      8.07 o 
   4  11   3        1.22        3.24     10.51 o 
   5  11   3      553.27      515.54     40.56 o 
   6  11   3      484.83      450.87     24.37 o 
   7  11   3       13.07        5.82     13.03 o 
   8  11   3       24.55        5.08     15.57 o 
  -8  12   3        7.37       18.54     13.99 o 
  -7  12   3     1501.25     1592.75     43.03 o 
  -6  12   3      757.36      678.48     26.80 o 
  -5  12   3      277.07      240.78     17.82 o 
  -4  12   3     3609.51     3774.76     77.48 o 
  -3  12   3     2770.60     2692.23     46.95 o 
  -2  12   3     3289.67     3121.72     49.57 o 
  -1  12   3    17405.56    18156.05    198.94 o 
   0  12   3     1092.71      955.81     28.63 o 
   1  12   3     1189.74     1200.52     27.66 o 
   2  12   3     8154.44     8420.58     91.68 o 
   3  12   3      461.03      418.42     23.11 o 
   4  12   3      522.52      486.79     22.47 o 
   5  12   3     3328.00     3279.59     60.22 o 
   6  12   3      137.63      130.61     28.89 o 
   7  12   3     1227.49     1190.59     39.19 o 
   8  12   3     1108.71     1016.36     38.74 o 
  -8  13   3        9.26        7.61     13.58 o 
  -7  13   3       15.05        5.51     13.81 o 
  -6  13   3       15.74        8.04     12.56 o 
  -5  13   3      104.51      135.40     15.17 o 
  -4  13   3      160.67      157.27     22.16 o 
  -3  13   3      750.01      738.57     34.45 o 
  -2  13   3      172.41      171.69     21.50 o 
  -1  13   3       34.15       48.40     18.23 o 
   0  13   3       92.81      113.56     27.54 o 
   1  13   3       44.64       52.70     17.01 o 
   2  13   3       79.50      102.91     13.93 o 
   3  13   3      121.16      102.17     11.36 o 
   4  13   3      863.11      806.07     28.46 o 
   5  13   3        8.65      -11.23     11.23 o 
   6  13   3       67.98       68.17     15.53 o 
   7  13   3      127.69      121.33     19.24 o 
   8  13   3        7.12        9.89     16.42 o 
  -8  14   3       33.17       33.46     15.76 o 
  -7  14   3      880.90      913.15     33.76 o 
  -6  14   3     2038.82     1876.62     45.82 o 
  -5  14   3      153.12      135.81     15.77 o 
  -4  14   3      496.26      507.95     23.61 o 
  -3  14   3      727.89      756.09     36.45 o 
  -2  14   3     1107.93     1155.07     42.53 o 
  -1  14   3     6158.58     6275.27    111.91 o 
   0  14   3      241.02      252.97     30.75 o 
   1  14   3      555.20      542.34     24.12 o 
   2  14   3     4422.19     4365.09     87.73 o 
   3  14   3       45.35       54.80     18.80 o 
   4  14   3     1288.98     1327.63     54.59 o 
   5  14   3     2037.46     2216.29     76.24 o 
   6  14   3        9.80       12.06     13.22 o 
   7  14   3      381.37      392.36     27.59 o 
  -8  15   3        0.67      -13.60     13.60 o 
  -7  15   3        5.74       -6.13     13.52 o 
  -6  15   3        8.31        3.59     12.32 o 
  -5  15   3       44.15       65.85     26.79 o 
  -4  15   3      153.83      170.33     50.94 o 
  -3  15   3       53.06       74.88     31.24 o 
  -2  15   3      120.12      150.63     24.47 o 
  -1  15   3      449.91      387.31     29.50 o 
   0  15   3       79.01       67.60     14.69 o 
   1  15   3      119.63      112.17     16.12 o 
   2  15   3       19.63       29.95     12.87 o 
   3  15   3      260.96      252.16     25.53 o 
   4  15   3     1061.78      972.45     65.94 o 
   5  15   3      176.08      195.44     25.59 o 
   6  15   3       20.20       25.67     17.25 o 
   7  15   3        3.59      -14.71     14.71 o 
  -7  16   3      218.06      177.32     27.44 o 
  -6  16   3        1.75       21.46     22.15 o 
  -5  16   3        1.85      -14.86     17.18 o 
  -4  16   3       57.94       59.44     20.64 o 
  -3  16   3     1558.55     1582.82     53.74 o 
  -2  16   3       31.97       11.23     20.41 o 
  -1  16   3     1144.19     1061.64     36.31 o 
   0  16   3      243.53      245.99     19.96 o 
   1  16   3      831.76      770.97     29.90 o 
   2  16   3       22.09       38.22     13.18 o 
   3  16   3      303.00      284.95     26.71 o 
   4  16   3        5.46      -16.86     16.94 o 
   5  16   3      133.38      138.85     23.15 o 
   6  16   3      115.47      128.93     27.29 o 
   7  16   3       20.71        1.35     28.73 o 
  -7  17   3       22.26       15.18     19.54 o 
  -6  17   3       38.23       26.34     19.75 o 
  -5  17   3      186.85      167.91     25.91 o 
  -4  17   3       54.77       46.45     36.89 o 
  -3  17   3     1111.79     1055.10     51.76 o 
  -2  17   3      160.89      177.33     25.51 o 
  -1  17   3     1888.72     1825.16     46.48 o 
   0  17   3       27.64       34.03     22.62 o 
   1  17   3      567.87      525.53     26.30 o 
   2  17   3       40.92       58.77     20.80 o 
   3  17   3      704.99      656.02     43.35 o 
   4  17   3      141.18      140.13     23.78 o 
   5  17   3      416.19      370.56     31.70 o 
   6  17   3      154.28      157.18     27.40 o 
  -6  18   3       55.61       77.19     23.46 o 
  -5  18   3       17.10       -1.64     18.33 o 
  -4  18   3       13.46       27.91     20.38 o 
  -3  18   3       87.54       68.46     23.28 o 
  -2  18   3      988.02     1048.85     53.58 o 
  -1  18   3     1044.32     1071.78     37.35 o 
   0  18   3     2023.01     2104.39     50.46 o 
   1  18   3      375.80      350.27     23.77 o 
   2  18   3      679.03      719.64     46.80 o 
   3  18   3      502.33      397.85     32.41 o 
   4  18   3      479.35      432.59     33.66 o 
   5  18   3       88.75       96.54     50.13 o 
   6  18   3        0.00      -19.47     19.47 o 
  -6  19   3       73.60       79.24     25.97 o 
  -5  19   3      247.10      253.92     31.77 o 
  -4  19   3       79.24      111.06     24.84 o 
  -3  19   3       73.55      129.69     25.23 o 
  -2  19   3      160.84      155.42     26.34 o 
  -1  19   3       79.67      101.01     19.17 o 
   0  19   3     1717.46     1774.17     47.91 o 
   1  19   3      949.98      929.32     35.68 o 
   2  19   3       69.72       83.91     24.51 o 
   3  19   3      267.18      244.06     28.98 o 
   4  19   3      587.78      675.67     57.09 o 
   5  19   3       16.64       30.13     22.19 o 
  -5  20   3       40.40       39.25     24.03 o 
  -4  20   3      458.49      521.40     38.98 o 
  -3  20   3      395.67      381.27     35.07 o 
  -2  20   3       20.22       11.99     16.33 o 
  -1  20   3       98.00      127.81     19.99 o 
   0  20   3      896.35      916.17     37.06 o 
   1  20   3      145.67      137.23     26.51 o 
   2  20   3       69.34      136.89     26.89 o 
   3  20   3        1.14       17.43     20.84 o 
   4  20   3      161.17      158.83     29.44 o 
   5  20   3      684.77      707.36     45.08 o 
  -4  21   3       37.77       82.39     27.28 o 
  -3  21   3      212.52      230.82     32.15 o 
  -2  21   3      164.10      189.82     23.32 o 
  -1  21   3        0.49       15.97     15.56 o 
   0  21   3      568.31      629.34     50.91 o 
   1  21   3      918.70      986.84     56.21 o 
   2  21   3        4.42       29.06     22.79 o 
   3  21   3       25.93       10.32     45.80 o 
   4  21   3        7.52       -9.53     31.37 o 
  -3  22   3      339.57      384.71     37.61 o 
  -2  22   3       27.52       46.55     18.90 o 
  -1  22   3      561.04      608.57     34.40 o 
   0  22   3      408.84      451.42     29.98 o 
   1  22   3       56.16       80.90     27.71 o 
   2  22   3      124.04      110.00     29.86 o 
   3  22   3       21.43        2.80     22.00 o 
  -2  23   3       29.02       27.50     19.22 o 
  -1  23   3       91.48      147.58     23.75 o 
   0  23   3       80.98      130.45     44.67 o 
   1  23   3       28.50       77.23     28.68 o 
 -10   0   4      189.12      175.92     39.78 o 
  -9   0   4        2.07       10.67     19.70 o 
  -8   0   4     1848.69     1948.61     88.65 o 
  -7   0   4      145.56      115.31     23.46 o 
  -6   0   4      361.91      318.59     20.14 o 
  -5   0   4     5306.46     5212.19     86.14 o 
  -4   0   4     1536.73     1473.46     33.75 o 
  -3   0   4     8059.57     8524.32     96.65 o 
  -2   0   4     1478.20     1594.25     23.23 o 
  -1   0   4       84.46       87.18      4.57 o 
   0   0   4    13922.85    15008.31    269.27 o 
   1   0   4     1786.58     1899.82     49.94 o 
   2   0   4     8285.79     8871.46    122.04 o 
   3   0   4    23739.07    25876.54    331.95 o 
   4   0   4      967.78      778.71     33.31 o 
   5   0   4      599.11      563.54     26.39 o 
   6   0   4      305.35      314.94     34.13 o 
   7   0   4      820.22      791.50     51.32 o 
   8   0   4     1274.41     1283.73     69.14 o 
   9   0   4       25.89        0.13     29.99 o 
 -10   1   4      692.04      779.37     59.98 o 
  -9   1   4      150.64      151.93     18.31 o 
  -8   1   4     2629.49     2655.33     54.25 o 
  -7   1   4     2592.92     2631.87     60.95 o 
  -6   1   4      202.89      193.19     12.21 o 
  -5   1   4     5674.26     5818.06     73.04 o 
  -4   1   4     2660.98     2456.52     33.03 o 
  -3   1   4     6787.37     6906.95     61.79 o 
  -2   1   4     9816.58    10327.41     79.34 o 
  -1   1   4     3909.24     4369.82     39.65 o 
   0   1   4    29028.14    31123.47    247.93 o 
   1   1   4    31542.32    33510.35    338.49 o 
   2   1   4     6603.87     6937.06     80.59 o 
   3   1   4     1232.67     1166.34     24.52 o 
   4   1   4     6960.77     6742.13     85.75 o 
   5   1   4       17.66       18.90     16.40 o 
   6   1   4     1091.49     1087.61     31.62 o 
   7   1   4      382.42      363.32     40.28 o 
   8   1   4       35.93       48.96     19.78 o 
   9   1   4      629.76      667.26     41.01 o 
 -10   2   4      343.22      361.60     26.98 o 
  -9   2   4        9.01       10.52     14.44 o 
  -8   2   4      978.84      969.95     32.68 o 
  -7   2   4       99.58      102.99     16.94 o 
  -6   2   4      475.92      487.67     20.22 o 
  -5   2   4     2555.29     2485.44     56.11 o 
  -4   2   4      315.75      291.14     13.40 o 
  -3   2   4     7414.55     7850.03     77.42 o 
  -2   2   4     1939.47     1936.85     21.49 o 
  -1   2   4      526.71      460.87     10.34 o 
   0   2   4      156.87      155.01      6.95 o 
   1   2   4     4448.72     4375.87     46.09 o 
   2   2   4     8366.13     8889.11     99.99 o 
   3   2   4     1666.31     1651.74     33.84 o 
   4   2   4     3870.86     3850.28     60.99 o 
   5   2   4      201.93      212.27     14.86 o 
   6   2   4     1452.31     1363.79     35.39 o 
   7   2   4      297.88      295.75     20.77 o 
   8   2   4     1338.46     1552.39     66.50 o 
   9   2   4      114.45      136.18     27.26 o 
 -10   3   4      276.90      359.35     31.32 o 
  -9   3   4       48.10       62.92     15.14 o 
  -8   3   4     1639.72     1708.39     67.36 o 
  -7   3   4     1201.75     1066.81     37.73 o 
  -6   3   4      174.29      161.65     13.60 o 
  -5   3   4     7270.22     7450.49     93.65 o 
  -4   3   4     3785.77     3912.62     44.61 o 
  -3   3   4     3774.50     4095.10     52.93 o 
  -2   3   4    22572.45    24454.16    220.91 o 
  -1   3   4      889.58      775.36     16.71 o 
   0   3   4     2949.06     2997.09     29.39 o 
   1   3   4      892.91      815.84     13.28 o 
   2   3   4     1283.79     1223.71     27.11 o 
   3   3   4     2833.30     2935.03     43.91 o 
   4   3   4     1843.51     1945.49     45.31 o 
   5   3   4      172.50      129.99     13.33 o 
   6   3   4     1772.24     1802.57     84.44 o 
   7   3   4      119.75      147.54     17.14 o 
   8   3   4      306.04      331.29     37.04 o 
   9   3   4      621.75      539.42     38.60 o 
 -10   4   4       44.65       36.60     17.07 o 
  -9   4   4      926.69      969.53     35.00 o 
  -8   4   4      161.47      150.09     24.02 o 
  -7   4   4      532.64      609.09     29.99 o 
  -6   4   4      753.43      810.30     37.08 o 
  -5   4   4       17.78       11.52      8.16 o 
  -4   4   4      522.77      619.46     18.00 o 
  -3   4   4     2385.45     2453.42     36.63 o 
  -2   4   4       31.68       18.10      4.70 o 
  -1   4   4     1500.48     1675.37     21.33 o 
   0   4   4      520.21      610.14     11.39 o 
   1   4   4     4255.98     4520.33     43.25 o 
   2   4   4      467.60      369.88     11.86 o 
   3   4   4      242.41      234.30     12.36 o 
   4   4   4        4.56        5.84      7.98 o 
   5   4   4     1268.91     1387.37     33.13 o 
   6   4   4      839.92      761.78     27.79 o 
   7   4   4       57.18       59.51     14.34 o 
   8   4   4      518.79      524.16     43.52 o 
   9   4   4        0.82      -11.27     15.27 o 
 -10   5   4        1.04       -4.31     14.25 o 
  -9   5   4        5.13        2.23     12.82 o 
  -8   5   4      113.23      142.56     17.62 o 
  -7   5   4      455.15      455.04     21.59 o 
  -6   5   4      590.68      526.51     21.00 o 
  -5   5   4     1627.19     1742.66     34.62 o 
  -4   5   4     6576.28     7331.97     89.20 o 
  -3   5   4      802.97      821.81     19.32 o 
  -2   5   4     3305.29     3366.19     37.71 o 
  -1   5   4     2045.90     2055.49     23.41 o 
   0   5   4      536.94      527.86     11.33 o 
   1   5   4      415.77      534.15     11.81 o 
   2   5   4      341.51      275.70      9.52 o 
   3   5   4     1560.85     1659.73     30.77 o 
   4   5   4     2138.16     2089.59     46.42 o 
   5   5   4      789.00      766.45     37.16 o 
   6   5   4       14.75       16.13     11.72 o 
   7   5   4      478.21      501.71     24.95 o 
   8   5   4      310.28      292.21     40.46 o 
   9   5   4       22.06        6.27     16.26 o 
 -10   6   4       47.59       65.13     17.76 o 
  -9   6   4      538.01      561.10     28.55 o 
  -8   6   4       42.26       24.85     12.36 o 
  -7   6   4      894.77      890.65     28.64 o 
  -6   6   4       10.30       17.71     13.30 o 
  -5   6   4        0.51       -1.35      7.63 o 
  -4   6   4    38555.14    41374.24    424.12 o 
  -3   6   4    12200.66    13337.57    126.19 o 
  -2   6   4     1250.04     1546.80     22.16 o 
  -1   6   4      111.01       85.41      5.77 o 
   0   6   4      122.45      132.27      6.75 o 
   1   6   4      392.99      320.93     12.57 o 
   2   6   4     7542.33     7595.75     69.89 o 
   3   6   4       44.86       50.99      7.70 o 
   4   6   4     3548.65     3514.60     53.86 o 
   5   6   4     5698.91     5965.31     82.87 o 
   6   6   4       98.31       83.68     14.22 o 
   7   6   4      332.60      296.71     29.15 o 
   8   6   4      372.88      420.33     25.98 o 
   9   6   4       23.66       34.44     17.36 o 
  -9   7   4      264.49      281.83     22.65 o 
  -8   7   4      461.36      480.05     28.78 o 
  -7   7   4       59.11       45.85     11.92 o 
  -6   7   4      462.92      422.13     28.65 o 
  -5   7   4     2327.25     2343.10     41.85 o 
  -4   7   4    10903.78    11585.89    114.75 o 
  -3   7   4     1684.30     1771.65     26.36 o 
  -2   7   4      100.89      134.23      7.42 o 
  -1   7   4    14559.31    15793.57    131.66 o 
   0   7   4      210.37      182.51      7.45 o 
   1   7   4      600.17      567.48     16.78 o 
   2   7   4     1328.56     1292.47     20.27 o 
   3   7   4      512.13      514.82     16.17 o 
   4   7   4        1.19        0.97      7.68 o 
   5   7   4      122.41      124.61     13.80 o 
   6   7   4      102.50       85.10     14.27 o 
   7   7   4      667.64      732.29     29.81 o 
   8   7   4      548.17      495.97     27.88 o 
   9   7   4      289.61      324.05     32.74 o 
  -9   8   4      881.29      934.91     60.67 o 
  -8   8   4       81.89       88.74     19.92 o 
  -7   8   4     1279.50     1342.96     35.38 o 
  -6   8   4     1045.21      981.75     24.72 o 
  -5   8   4       52.57       53.90      8.82 o 
  -4   8   4     1823.58     1769.52     30.43 o 
  -3   8   4      182.21      158.48      6.68 o 
  -2   8   4     1505.24     1479.76     22.31 o 
  -1   8   4     4325.22     4474.77     44.30 o 
   0   8   4      340.23      403.02     12.47 o 
   1   8   4     1402.71     1396.22     25.19 o 
   2   8   4     8363.94     8765.82    112.00 o 
   3   8   4      514.85      495.32     14.50 o 
   4   8   4     1476.72     1469.54     28.50 o 
   5   8   4      289.03      253.09     15.16 o 
   6   8   4        9.68       17.46     10.11 o 
   7   8   4      227.15      206.70     31.36 o 
   8   8   4      238.51      242.54     28.04 o 
   9   8   4       76.49       52.07     22.13 o 
  -9   9   4        1.06       10.52     18.48 o 
  -8   9   4       18.06        6.18     13.94 o 
  -7   9   4      494.43      515.99     54.08 o 
  -6   9   4      967.59      953.92     53.89 o 
  -5   9   4      915.41      947.60     30.24 o 
  -4   9   4      587.80      608.71     17.31 o 
  -3   9   4     6043.59     6424.20     60.54 o 
  -2   9   4     2127.39     2200.57     29.31 o 
  -1   9   4      186.91      179.74      7.89 o 
   0   9   4     3056.90     2989.03     33.21 o 
   1   9   4      156.42      179.78      8.38 o 
   2   9   4      435.34      454.84     13.64 o 
   3   9   4     3889.41     3944.55     44.82 o 
   4   9   4      507.86      473.69     17.91 o 
   5   9   4        5.89       11.56      9.49 o 
   6   9   4     1611.43     1538.65     34.00 o 
   7   9   4       86.36       57.85     17.92 o 
   8   9   4       65.65       98.39     17.89 o 
  -9  10   4      156.22      213.20     22.16 o 
  -8  10   4      176.99      156.50     18.54 o 
  -7  10   4      882.68      921.92     31.91 o 
  -6  10   4     1054.94     1050.67     90.40 o 
  -5  10   4       52.24       47.23     11.44 o 
  -4  10   4      575.87      535.81     21.17 o 
  -3  10   4      196.23      203.76     13.25 o 
  -2  10   4     4219.07     4703.29     52.10 o 
  -1  10   4     2967.05     3372.08     36.38 o 
   0  10   4       74.99       66.26      6.37 o 
   1  10   4      229.58      280.91     10.19 o 
   2  10   4      283.11      239.87     10.51 o 
   3  10   4        6.64       14.10      7.59 o 
   4  10   4      698.18      728.88     27.27 o 
   5  10   4     1389.20     1402.47     46.31 o 
   6  10   4       66.62       86.15     15.20 o 
   7  10   4       54.17       49.76     14.71 o 
   8  10   4       23.28       30.26     14.97 o 
  -9  11   4       33.34       48.44     16.91 o 
  -8  11   4      587.18      566.54     28.41 o 
  -7  11   4      716.48      764.63     55.01 o 
  -6  11   4      369.41      351.63     20.45 o 
  -5  11   4      475.01      453.86     22.95 o 
  -4  11   4      100.97      111.03     15.74 o 
  -3  11   4      603.29      596.45     21.76 o 
  -2  11   4     1539.33     1558.66     31.96 o 
  -1  11   4      894.39      937.21     20.93 o 
   0  11   4        6.84       19.86      5.53 o 
   1  11   4      134.84      150.78      8.25 o 
   2  11   4       54.63       77.02      9.58 o 
   3  11   4     1039.47     1043.80     24.61 o 
   4  11   4     1083.98     1030.47     30.82 o 
   5  11   4       55.79       88.19     14.76 o 
   6  11   4       94.17       98.39     16.27 o 
   7  11   4       10.01        3.40     13.54 o 
   8  11   4        9.19      -20.43     20.43 o 
  -8  12   4        3.72        8.04     12.56 o 
  -7  12   4        0.89        2.19     14.83 o 
  -6  12   4      121.55      138.14     16.00 o 
  -5  12   4      169.24      112.42     19.38 o 
  -4  12   4       58.01       33.22     11.57 o 
  -3  12   4      461.35      490.89     31.36 o 
  -2  12   4      725.58      703.75     30.90 o 
  -1  12   4       60.30       69.61     12.41 o 
   0  12   4       49.70       78.61     13.00 o 
   1  12   4      157.46      134.39     11.06 o 
   2  12   4       14.97       16.35      8.78 o 
   3  12   4       96.29       83.19     13.80 o 
   4  12   4      747.56      665.22     26.11 o 
   5  12   4      640.28      626.79     27.26 o 
   6  12   4      147.03      150.98     18.82 o 
   7  12   4        1.44      -15.96     19.32 o 
   8  12   4       78.56       85.37     19.17 o 
  -8  13   4       73.98       63.71     16.99 o 
  -7  13   4      834.35      845.91     32.93 o 
  -6  13   4      253.99      193.29     18.45 o 
  -5  13   4      669.38      667.99     26.07 o 
  -4  13   4        1.11       13.38     10.83 o 
  -3  13   4      670.82      637.22     23.47 o 
  -2  13   4      617.57      615.98     55.96 o 
  -1  13   4      473.56      520.78     23.49 o 
   0  13   4      481.56      455.70     26.29 o 
   1  13   4       15.11       22.35     11.56 o 
   2  13   4      881.52      916.75     28.96 o 
   3  13   4       19.38       19.97      9.68 o 
   4  13   4        1.07        0.72     11.88 o 
   5  13   4       56.70       36.99     13.73 o 
   6  13   4        0.19      -11.38     11.38 o 
   7  13   4        4.07        0.93     14.49 o 
  -8  14   4       55.99       49.10     16.87 o 
  -7  14   4      543.81      465.62     31.74 o 
  -6  14   4     1157.87     1198.98     50.68 o 
  -5  14   4       55.83       67.75     13.30 o 
  -4  14   4      540.68      560.07     32.48 o 
  -3  14   4     2797.55     2978.01    126.54 o 
  -2  14   4     1305.24     1334.87     45.95 o 
  -1  14   4      199.53      184.26     17.84 o 
   0  14   4      602.44      533.26     23.51 o 
   1  14   4     1942.21     1900.74     56.53 o 
   2  14   4     2537.30     2475.51     49.57 o 
   3  14   4      666.81      629.57     33.39 o 
   4  14   4      810.29      724.88     27.99 o 
   5  14   4      379.98      400.41     23.66 o 
   6  14   4      110.75      123.49     17.90 o 
   7  14   4      297.32      267.19     24.58 o 
  -8  15   4       17.59       10.40     14.56 o 
  -7  15   4      471.15      478.97     27.10 o 
  -6  15   4     1092.94     1129.99     52.60 o 
  -5  15   4      630.31      575.99     44.29 o 
  -4  15   4      966.41      933.65     41.38 o 
  -3  15   4     2581.63     2493.40     64.14 o 
  -2  15   4       77.65      109.54     22.75 o 
  -1  15   4     2181.10     2178.00     47.81 o 
   0  15   4      370.95      380.94     28.48 o 
   1  15   4      206.95      205.15     18.46 o 
   2  15   4     2067.65     1956.59     45.02 o 
   3  15   4     1161.96     1095.75     42.71 o 
   4  15   4      311.97      258.10     26.48 o 
   5  15   4      616.19      647.77    100.94 o 
   6  15   4      110.80      119.37     23.79 o 
   7  15   4      104.58      123.83     21.12 o 
  -7  16   4      340.98      337.21     32.50 o 
  -6  16   4      414.77      421.66     59.66 o 
  -5  16   4      219.40      157.51     24.76 o 
  -4  16   4     2684.46     2785.50     71.55 o 
  -3  16   4     1438.95     1511.28    122.71 o 
  -2  16   4      707.89      678.59     36.89 o 
  -1  16   4     1279.34     1397.68     40.10 o 
   0  16   4      613.05      604.17     27.39 o 
   1  16   4      888.36      942.75     32.47 o 
   2  16   4     4163.90     4199.70     71.65 o 
   3  16   4     1096.39     1054.75     44.18 o 
   4  16   4      559.12      566.82     34.91 o 
   5  16   4     1172.64     1189.40     48.84 o 
   6  16   4      208.75      215.33     28.02 o 
  -7  17   4        0.64       11.22     17.96 o 
  -6  17   4      366.14      370.29     91.28 o 
  -5  17   4        0.06        9.92     19.26 o 
  -4  17   4       69.58      100.76     32.87 o 
  -3  17   4      456.94      476.38     33.53 o 
  -2  17   4       15.41       16.58     14.15 o 
  -1  17   4     2549.99     2584.75     90.28 o 
   0  17   4       24.17       36.23     14.64 o 
   1  17   4      186.34      172.12     19.06 o 
   2  17   4      729.16      718.45     29.92 o 
   3  17   4      819.06      799.96     40.10 o 
   4  17   4      121.13      149.29     24.68 o 
   5  17   4      284.11      310.93     31.26 o 
   6  17   4       49.22       75.35     23.58 o 
  -6  18   4      381.39      407.49     34.20 o 
  -5  18   4       38.67       58.21     36.51 o 
  -4  18   4     1084.87     1142.98     56.34 o 
  -3  18   4     1799.88     1773.77    101.38 o 
  -2  18   4       18.23       13.98     14.64 o 
  -1  18   4      282.48      307.89     23.87 o 
   0  18   4        3.31       -6.22     13.88 o 
   1  18   4        5.50       -2.43     13.62 o 
   2  18   4      590.76      577.29     36.52 o 
   3  18   4      554.04      575.46     37.77 o 
   4  18   4       69.39       52.88     20.97 o 
   5  18   4      590.65      594.60     39.64 o 
   6  18   4       19.86       44.49     21.72 o 
  -6  19   4       60.30      112.62     25.64 o 
  -5  19   4        8.85       11.88     19.77 o 
  -4  19   4       86.47       69.27     23.42 o 
  -3  19   4      101.88      108.72     24.73 o 
  -2  19   4       77.23       59.28     17.67 o 
  -1  19   4      201.29      186.25     20.95 o 
   0  19   4      192.47      199.55     21.70 o 
   1  19   4      137.06      136.17     19.42 o 
   2  19   4      117.18      136.19     32.87 o 
   3  19   4       27.60       10.00     19.59 o 
   4  19   4       48.08       30.65     31.12 o 
   5  19   4        0.98       32.30     22.46 o 
  -5  20   4       13.37       33.56     22.76 o 
  -4  20   4       62.78       61.42     31.56 o 
  -3  20   4       74.18      100.33     19.19 o 
  -2  20   4       85.80      115.63     23.62 o 
  -1  20   4      512.21      485.57     37.56 o 
   0  20   4      122.12      137.57     20.33 o 
   1  20   4      367.25      387.20     26.03 o 
   2  20   4      669.38      657.37     40.18 o 
   3  20   4       77.42       95.43     25.41 o 
   4  20   4        3.98       12.60     22.19 o 
  -4  21   4       45.83       17.73     22.66 o 
  -3  21   4      117.07      106.50     21.09 o 
  -2  21   4      885.22      875.42     37.58 o 
  -1  21   4      400.72      386.59     29.64 o 
   0  21   4      360.29      350.15     31.84 o 
   1  21   4      520.69      695.63     63.24 o 
   2  21   4        3.44       -6.71     20.64 o 
   3  21   4        0.59       -4.82     21.40 o 
   4  21   4      303.55      329.24     42.35 o 
  -3  22   4      596.51      648.40     35.63 o 
  -2  22   4      320.84      289.27     26.66 o 
  -1  22   4       91.32       69.68     21.30 o 
   0  22   4      137.16      204.00     24.13 o 
   1  22   4      530.57      478.77     38.71 o 
   2  22   4        2.80       -8.37     21.10 o 
   3  22   4      312.51      278.47     62.67 o 
  -2  23   4      151.21      187.13     24.98 o 
  -1  23   4       20.69       40.44     19.92 o 
   0  23   4      859.12      816.04     48.66 o 
   1  23   4      360.98      411.47     38.12 o 
 -10   1   5       25.41       30.73     19.46 o 
  -9   1   5       32.78       28.89     13.10 o 
  -8   1   5      373.80      376.58     29.66 o 
  -7   1   5      324.08      332.72     16.28 o 
  -6   1   5       67.10       67.03      9.35 o 
  -5   1   5      233.78      250.32     11.63 o 
  -4   1   5        2.76        9.34      4.41 o 
  -3   1   5     3696.30     3991.17     35.91 o 
  -2   1   5      484.58      414.91      8.00 o 
  -1   1   5      919.10      888.25     12.94 o 
   0   1   5       33.30       38.77      5.26 o 
   1   1   5     3014.75     3215.44     42.33 o 
   2   1   5      424.98      365.68     14.39 o 
   3   1   5      875.75      817.65     21.83 o 
   4   1   5      174.53      216.16     14.25 o 
   5   1   5       17.73       19.63     10.28 o 
   6   1   5      140.76      149.58     18.30 o 
   7   1   5       45.70       14.20     19.20 o 
   8   1   5      707.20      641.00     38.83 o 
   9   1   5      210.53      193.23     29.83 o 
 -10   2   5      122.20      103.02     18.79 o 
  -9   2   5      262.69      289.02     22.34 o 
  -8   2   5      931.90      920.37     31.26 o 
  -7   2   5     1462.40     1375.35     35.26 o 
  -6   2   5        4.66        3.62      8.36 o 
  -5   2   5     8849.57     9093.92     93.88 o 
  -4   2   5     4235.06     4599.97     51.42 o 
  -3   2   5      531.29      493.82     10.78 o 
  -2   2   5     5693.23     5583.24     51.16 o 
  -1   2   5        4.67       -4.72      4.79 o 
   0   2   5      757.76      764.51     11.90 o 
   1   2   5     2055.72     1903.25     35.30 o 
   2   2   5     1375.89     1466.58     26.63 o 
   3   2   5    10445.91    11357.07    129.28 o 
   4   2   5     1205.59     1171.87     28.53 o 
   5   2   5       28.88        7.35      9.71 o 
   6   2   5      152.44      151.94     16.28 o 
   7   2   5     1013.83     1014.98     69.26 o 
   8   2   5       76.79       89.21     21.74 o 
   9   2   5      171.56      121.50     27.22 o 
 -10   3   5       22.07       45.56     16.11 o 
  -9   3   5      295.20      322.05     23.03 o 
  -8   3   5     1350.01     1305.83     37.03 o 
  -7   3   5       92.37      100.54     13.59 o 
  -6   3   5      567.14      487.18     20.03 o 
  -5   3   5      812.28      713.81     23.34 o 
  -4   3   5       52.24       48.77      5.62 o 
  -3   3   5       27.25       40.58      5.62 o 
  -2   3   5     1044.44     1115.59     19.24 o 
  -1   3   5       22.63       30.93      4.48 o 
   0   3   5     1141.85     1048.04     21.54 o 
   1   3   5      451.58      378.92     17.87 o 
   2   3   5       31.42       28.19      6.94 o 
   3   3   5     1151.26     1060.90     24.54 o 
   4   3   5     3053.37     3104.38     49.81 o 
   5   3   5        2.63        7.09      9.90 o 
   6   3   5      347.90      341.61     20.28 o 
   7   3   5      559.81      550.65     26.41 o 
   8   3   5      576.61      577.67     29.07 o 
   9   3   5      138.47      163.53     28.44 o 
 -10   4   5      195.99      285.63     29.67 o 
  -9   4   5       27.11       35.87     13.30 o 
  -8   4   5     2774.21     2929.48     92.66 o 
  -7   4   5     1739.43     1823.23     44.91 o 
  -6   4   5       71.83       56.37     10.84 o 
  -5   4   5      448.49      355.52     16.73 o 
  -4   4   5     6542.08     6725.60     82.88 o 
  -3   4   5     1947.59     1885.34     30.98 o 
  -2   4   5     1208.49     1042.87     15.50 o 
  -1   4   5     5207.84     5370.60     49.20 o 
   0   4   5       41.12       71.72      5.59 o 
   1   4   5     2064.74     1937.04     23.70 o 
   2   4   5     8772.10     9138.17    108.57 o 
   3   4   5       21.25       10.38      7.41 o 
   4   4   5     3653.69     3241.16     51.51 o 
   5   4   5      218.38      201.70     16.42 o 
   6   4   5       91.38      126.20     20.93 o 
   7   4   5     2157.04     2162.50     53.34 o 
   8   4   5       20.40       13.25     13.84 o 
   9   4   5      680.09      732.34     35.62 o 
 -10   5   5      297.20      390.21     55.65 o 
  -9   5   5       20.18       16.91     13.29 o 
  -8   5   5      910.19      888.06     36.66 o 
  -7   5   5      180.66      170.35     20.20 o 
  -6   5   5      656.63      609.11     22.62 o 
  -5   5   5     4803.68     5142.58     70.88 o 
  -4   5   5     1941.74     1986.31     34.79 o 
  -3   5   5     1865.19     1947.08     52.14 o 
  -2   5   5        6.92       14.29      4.35 o 
  -1   5   5     2191.27     2264.02     25.69 o 
   0   5   5     1020.76      932.15     15.22 o 
   1   5   5       11.02        3.26      4.84 o 
   2   5   5     1983.26     1954.14     30.04 o 
   3   5   5     4279.42     4598.17     62.32 o 
   4   5   5      728.32      615.03     21.67 o 
   5   5   5       33.00       35.20     11.54 o 
   6   5   5     1113.69     1065.91     32.53 o 
   7   5   5      643.64      651.21     40.46 o 
   8   5   5        8.97        4.35     13.77 o 
   9   5   5      309.09      262.10     25.69 o 
 -10   6   5      169.44      182.75     21.63 o 
  -9   6   5       47.46       57.08     15.35 o 
  -8   6   5     3098.45     3172.85     60.95 o 
  -7   6   5     1499.70     1497.45     37.63 o 
  -6   6   5       17.60       14.63      9.67 o 
  -5   6   5     6927.76     7220.82     99.79 o 
  -4   6   5     3257.76     3249.70     48.52 o 
  -3   6   5    14047.25    15735.25    146.95 o 
  -2   6   5     8146.58     8720.77     77.48 o 
  -1   6   5     2583.03     2797.69     30.47 o 
   0   6   5      139.95      115.31      9.70 o 
   1   6   5     5265.04     5210.51     50.65 o 
   2   6   5      585.61      539.96     21.94 o 
   3   6   5     3200.38     3358.32     44.77 o 
   4   6   5     5230.03     5435.17     75.13 o 
   5   6   5       17.34       16.74     11.20 o 
   6   6   5       15.22       -7.64     15.67 o 
   7   6   5     1549.76     1637.31     89.14 o 
   8   6   5       11.91       13.17     14.56 o 
   9   6   5      958.72     1043.76     84.72 o 
  -9   7   5       98.77      110.64     17.57 o 
  -8   7   5      122.40      134.91     16.80 o 
  -7   7   5      102.81       89.79     13.70 o 
  -6   7   5      570.50      558.81     22.24 o 
  -5   7   5     1703.83     1712.36     34.95 o 
  -4   7   5       88.79      145.35     12.39 o 
  -3   7   5      118.23      133.63     10.69 o 
  -2   7   5    10443.51    11224.16     97.76 o 
  -1   7   5    12551.32    13638.61    115.69 o 
   0   7   5     1573.90     1578.32     21.36 o 
   1   7   5     1491.31     1462.68     21.26 o 
   2   7   5     7006.89     7154.70     67.98 o 
   3   7   5     1293.10     1247.70     24.54 o 
   4   7   5     3137.39     3137.95     45.01 o 
   5   7   5     3667.53     3698.49     53.09 o 
   6   7   5       63.27       65.22     19.79 o 
   7   7   5     1229.27     1243.26     38.06 o 
   8   7   5      339.37      299.84     23.95 o 
   9   7   5        2.91        6.20     22.02 o 
  -9   8   5        5.21       29.22     17.52 o 
  -8   8   5      421.04      420.56     42.03 o 
  -7   8   5       43.32       32.41     16.49 o 
  -6   8   5     1503.56     1543.75     31.10 o 
  -5   8   5     1224.73     1168.64     24.74 o 
  -4   8   5      436.49      543.79     16.36 o 
  -3   8   5     3000.26     3196.03     39.99 o 
  -2   8   5     3249.63     3110.55     34.71 o 
  -1   8   5     1140.58     1305.64     19.42 o 
   0   8   5     2288.56     2246.80     27.55 o 
   1   8   5    13416.55    14052.58    120.61 o 
   2   8   5     1418.88     1397.18     26.80 o 
   3   8   5     1610.51     1487.06     24.63 o 
   4   8   5      497.82      448.66     17.38 o 
   5   8   5      204.73      202.38     17.77 o 
   6   8   5      207.70      214.41     15.93 o 
   7   8   5      446.87      471.62     22.25 o 
   8   8   5       46.04       39.96     18.98 o 
  -9   9   5      406.64      458.12     30.14 o 
  -8   9   5       48.01       41.83     14.58 o 
  -7   9   5      342.87      342.86     26.07 o 
  -6   9   5     4859.37     4533.66    126.79 o 
  -5   9   5      718.18      683.53     19.62 o 
  -4   9   5      308.57      326.47     21.69 o 
  -3   9   5     2781.58     2860.06     37.55 o 
  -2   9   5     1362.77     1347.32     20.44 o 
  -1   9   5     7324.45     7205.78     67.13 o 
   0   9   5      505.22      431.22     12.31 o 
   1   9   5      319.78      287.64     10.72 o 
   2   9   5     4518.80     4370.38     54.71 o 
   3   9   5     4175.11     4395.80     49.36 o 
   4   9   5     2389.88     2464.30     39.58 o 
   5   9   5     2609.34     2547.52     42.96 o 
   6   9   5       68.84       82.34     13.60 o 
   7   9   5      491.85      470.28     26.14 o 
   8   9   5      859.41      996.27     79.30 o 
  -9  10   5      125.60      132.84     19.04 o 
  -8  10   5      408.78      396.86     24.10 o 
  -7  10   5      370.32      375.75     29.56 o 
  -6  10   5      392.23      331.05     20.13 o 
  -5  10   5        0.60        7.55      9.90 o 
  -4  10   5      437.30      396.98     31.80 o 
  -3  10   5     1340.66     1214.74     47.77 o 
  -2  10   5      136.53      121.94      7.52 o 
  -1  10   5      463.11      407.91     11.75 o 
   0  10   5      162.76      137.98      7.99 o 
   1  10   5      741.20      693.71     15.80 o 
   2  10   5     1649.02     1643.29     37.91 o 
   3  10   5     1475.76     1523.20     25.94 o 
   4  10   5      628.57      633.78     20.59 o 
   5  10   5        2.38       -0.05     11.56 o 
   6  10   5       38.53       27.94     13.24 o 
   7  10   5      478.31      493.92     27.37 o 
   8  10   5      651.14      666.75     32.91 o 
  -9  11   5      867.94      989.17     46.26 o 
  -8  11   5      427.53      401.12     25.09 o 
  -7  11   5     2184.80     2058.49     69.81 o 
  -6  11   5      614.47      609.48     42.84 o 
  -5  11   5       59.76       52.45     12.61 o 
  -4  11   5     3842.93     4013.21     62.37 o 
  -3  11   5     2354.73     2243.69     41.27 o 
  -2  11   5       19.72       29.16      8.41 o 
  -1  11   5     6725.67     7049.71     78.12 o 
   0  11   5     1711.48     1754.92     30.52 o 
   1  11   5      101.45       91.32      8.06 o 
   2  11   5     5939.26     6079.33     71.29 o 
   3  11   5     1455.76     1498.59     30.00 o 
   4  11   5       63.22       69.91     13.48 o 
   5  11   5      288.20      298.07     20.37 o 
   6  11   5      576.54      636.25     43.33 o 
   7  11   5      595.91      540.37     35.54 o 
   8  11   5      816.54      861.41     37.47 o 
  -8  12   5      251.10      252.69     22.22 o 
  -7  12   5      784.80      834.40     31.89 o 
  -6  12   5        2.39       -0.20     15.09 o 
  -5  12   5      108.43       94.05     14.49 o 
  -4  12   5        3.16       -2.17     10.41 o 
  -3  12   5      744.46      700.98     29.64 o 
  -2  12   5      661.65      637.14     19.64 o 
  -1  12   5     1321.66     1278.11     25.85 o 
   0  12   5     1390.75     1459.13     35.10 o 
   1  12   5      221.25      185.21     12.47 o 
   2  12   5     1831.15     1739.41     45.98 o 
   3  12   5     2118.06     2037.60     51.81 o 
   4  12   5       12.03       20.04     15.68 o 
   5  12   5      541.62      528.79     25.22 o 
   6  12   5       32.38       22.98     13.54 o 
   7  12   5       83.52       89.64     17.83 o 
   8  12   5      420.15      565.77     32.57 o 
  -8  13   5      135.77      112.24     18.71 o 
  -7  13   5      623.95      637.39     34.09 o 
  -6  13   5     3048.08     2887.18     56.73 o 
  -5  13   5       62.79       61.84     13.72 o 
  -4  13   5     2513.05     2453.61     88.33 o 
  -3  13   5     2003.01     1990.96     40.58 o 
  -2  13   5        4.35       13.49      8.22 o 
  -1  13   5     2121.19     2081.30     66.05 o 
   0  13   5      995.54     1033.27     31.15 o 
   1  13   5       70.88       71.09     12.86 o 
   2  13   5     1958.83     1842.88     40.93 o 
   3  13   5     4690.64     4742.99     62.72 o 
   4  13   5      375.33      357.98     21.15 o 
   5  13   5     1999.02     2083.06     48.47 o 
   6  13   5      590.19      602.00     29.34 o 
   7  13   5       80.42       85.93     18.68 o 
  -8  14   5       48.75       22.62     15.52 o 
  -7  14   5      783.54      742.63     36.69 o 
  -6  14   5      437.83      460.22     24.37 o 
  -5  14   5        7.42       19.48     13.67 o 
  -4  14   5      192.48      189.02     16.74 o 
  -3  14   5        5.38      -11.07     17.01 o 
  -2  14   5      172.97      152.60     20.38 o 
  -1  14   5     1295.40     1351.46     49.62 o 
   0  14   5      518.90      503.93     23.77 o 
   1  14   5       19.11       21.12     12.23 o 
   2  14   5     2723.76     2478.24     49.63 o 
   3  14   5       44.48       44.72     13.58 o 
   4  14   5      106.04       96.66     15.40 o 
   5  14   5      348.52      371.00     23.63 o 
   6  14   5        0.40       -6.55     12.67 o 
   7  14   5       19.07        9.55     17.33 o 
  -8  15   5       94.72       71.07     16.91 o 
  -7  15   5      123.63      126.72     18.73 o 
  -6  15   5      318.11      289.26     21.28 o 
  -5  15   5       24.94       18.67     18.04 o 
  -4  15   5      623.18      622.90     34.85 o 
  -3  15   5      416.21      443.54     52.26 o 
  -2  15   5       66.94       72.77     16.13 o 
  -1  15   5      529.88      537.50     36.18 o 
   0  15   5      321.19      284.33     20.20 o 
   1  15   5      517.22      496.54     24.55 o 
   2  15   5      840.09      797.17     29.76 o 
   3  15   5       14.85       -7.01     14.88 o 
   4  15   5      822.13      805.66     72.96 o 
   5  15   5     1094.10     1060.66     46.68 o 
   6  15   5      548.09      487.07     56.34 o 
   7  15   5        0.51      -15.82     15.82 o 
  -7  16   5      219.51      220.49     33.38 o 
  -6  16   5       19.75       19.40     18.88 o 
  -5  16   5      156.44      152.01     24.04 o 
  -4  16   5      121.82      138.53     23.59 o 
  -3  16   5       37.99       35.38     18.75 o 
  -2  16   5      717.57      679.84     29.80 o 
  -1  16   5      661.43      689.69     30.10 o 
   0  16   5      144.38      164.65     18.54 o 
   1  16   5      911.55      935.14     32.69 o 
   2  16   5       16.98       36.43     13.93 o 
   3  16   5       19.30       43.92     19.23 o 
   4  16   5       75.85       33.28     19.41 o 
   5  16   5      431.46      460.97     34.05 o 
   6  16   5      515.41      563.24     86.51 o 
  -7  17   5       50.78       45.30     28.23 o 
  -6  17   5       17.81       25.32     19.87 o 
  -5  17   5      308.89      231.35     27.60 o 
  -4  17   5        1.31       -9.80     18.15 o 
  -3  17   5       84.46       84.42     17.57 o 
  -2  17   5      582.25      620.27     29.37 o 
  -1  17   5        0.08       13.18     13.93 o 
   0  17   5      291.41      299.79     21.75 o 
   1  17   5       56.05       45.02     14.28 o 
   2  17   5      696.64      685.00     29.77 o 
   3  17   5      487.02      473.50     35.51 o 
   4  17   5      191.53      183.58     26.29 o 
   5  17   5       80.30       68.63     22.07 o 
   6  17   5        7.98        6.52     20.33 o 
  -6  18   5       24.66       -3.75     27.10 o 
  -5  18   5      239.93      248.47     29.53 o 
  -4  18   5        8.46       28.74     20.19 o 
  -3  18   5       95.12       96.61     18.26 o 
  -2  18   5     1061.62     1085.96     60.95 o 
  -1  18   5      153.86      182.07     20.84 o 
   0  18   5       57.63       76.15     24.87 o 
   1  18   5      515.24      502.69     26.75 o 
   2  18   5      285.37      326.88     29.89 o 
   3  18   5      428.78      499.68     49.94 o 
   4  18   5      142.12      113.89     23.97 o 
   5  18   5       77.46      112.13     44.73 o 
  -6  19   5      244.12      254.71     43.79 o 
  -5  19   5        5.97      -16.65     19.38 o 
  -4  19   5       39.80       79.01     22.94 o 
  -3  19   5      183.39      206.97     22.00 o 
  -2  19   5        0.76        3.83     15.20 o 
  -1  19   5      388.08      342.61     24.89 o 
   0  19   5      940.57      878.75     35.35 o 
   1  19   5        1.48       27.84     30.67 o 
   2  19   5        2.60       -4.36     17.86 o 
   3  19   5        2.10      -17.23     17.23 o 
   4  19   5       93.79      108.86     24.62 o 
   5  19   5       61.10       69.44     24.17 o 
  -5  20   5       69.90      144.17     37.02 o 
  -4  20   5      156.20      202.42     23.78 o 
  -3  20   5       18.16       17.56     17.01 o 
  -2  20   5       63.92       73.00     18.09 o 
  -1  20   5       42.13       69.78     18.13 o 
   0  20   5        0.28       12.88     16.12 o 
   1  20   5      431.62      441.46     27.62 o 
   2  20   5       82.29      105.15     29.24 o 
   3  20   5      253.60      286.56     35.26 o 
   4  20   5      231.21      265.26     32.71 o 
  -4  21   5      295.19      303.09     27.31 o 
  -3  21   5      148.77      179.21     23.19 o 
  -2  21   5        1.75      -15.02     15.02 o 
  -1  21   5      262.13      282.54     25.24 o 
   0  21   5      682.00      769.54     35.08 o 
   1  21   5        3.19      -10.23     35.13 o 
   2  21   5      112.25      128.27     27.42 o 
   3  21   5      103.46      116.95     27.51 o 
  -3  22   5      171.78      213.93     25.02 o 
  -2  22   5       47.37       37.94     18.37 o 
  -1  22   5        9.49       18.32     17.34 o 
   0  22   5       29.01       39.24     18.05 o 
   1  22   5       60.02       66.80     24.77 o 
   2  22   5      139.53      144.27     30.17 o 
  -1  23   5      155.81      256.67     62.07 o 
   0  23   5      398.36      417.10     39.73 o 
 -10   0   6     1079.56     1343.96     79.30 o 
  -9   0   6       74.23      117.82     29.36 o 
  -8   0   6     5500.94     5409.48    102.93 o 
  -7   0   6     3240.65     3011.80     98.69 o 
  -6   0   6      111.98      123.87     14.86 o 
  -5   0   6     3527.69     3447.59     50.46 o 
  -4   0   6     6165.07     6020.86     74.69 o 
  -3   0   6     4075.09     4325.94     54.59 o 
  -2   0   6    16667.35    16600.53    213.81 o 
  -1   0   6    11710.94    12389.14    134.34 o 
   0   0   6     7553.37     7725.61    104.26 o 
   1   0   6    29098.37    31488.07    557.74 o 
   2   0   6    27043.46    30348.25    542.80 o 
   3   0   6    11979.76    13275.00    259.98 o 
   4   0   6    22419.16    22122.36    415.82 o 
   5   0   6     1360.78     1428.91     61.98 o 
   6   0   6     1350.09     1374.70     66.38 o 
   7   0   6     7958.47     8100.91    199.38 o 
   8   0   6        0.29      -11.17     26.22 o 
   9   0   6     2610.34     2862.84    115.81 o 
 -10   1   6        0.01       11.43     18.44 o 
  -9   1   6        1.39       -0.35     11.32 o 
  -8   1   6        0.89        1.26     13.02 o 
  -7   1   6      286.01      308.63     17.05 o 
  -6   1   6      490.54      496.91     20.27 o 
  -5   1   6      170.29      159.94      7.39 o 
  -4   1   6       45.56       47.70      4.92 o 
  -3   1   6     4920.22     5348.81     46.07 o 
  -2   1   6      388.98      396.09      8.54 o 
  -1   1   6     1958.50     2018.22     25.84 o 
   0   1   6     6222.15     6665.78     67.27 o 
   1   1   6        2.40        1.49     10.01 o 
   2   1   6    26134.65    30533.90    315.39 o 
   3   1   6     1477.55     1381.34     28.96 o 
   4   1   6      719.14      788.54     24.87 o 
   5   1   6     2922.90     2923.10     52.19 o 
   6   1   6      148.61      149.99     21.25 o 
   7   1   6      217.35      265.84     26.51 o 
   8   1   6       54.57       46.59     20.58 o 
   9   1   6      244.98      268.02     48.68 o 
 -10   2   6      885.08      997.02     39.03 o 
  -9   2   6       38.29       20.41     13.08 o 
  -8   2   6     4220.34     4235.45     71.94 o 
  -7   2   6      223.51      238.01     22.68 o 
  -6   2   6      957.63      872.74     25.87 o 
  -5   2   6     1207.86     1147.04     21.53 o 
  -4   2   6     3109.17     2896.61     36.14 o 
  -3   2   6     4977.52     5523.26     52.57 o 
  -2   2   6    16884.60    16926.32    141.15 o 
  -1   2   6      710.94      741.82     20.87 o 
   0   2   6      480.67      501.97     11.14 o 
   1   2   6    14956.99    15632.59    143.84 o 
   2   2   6     2115.67     2082.39     34.53 o 
   3   2   6      997.93      899.96     30.27 o 
   4   2   6    13605.87    14579.36    166.49 o 
   5   2   6       11.63       17.57     17.48 o 
   6   2   6      523.27      504.00     30.83 o 
   7   2   6     5864.70     6151.88    151.45 o 
   8   2   6        0.70      -16.19     16.19 o 
   9   2   6     1656.83     1728.71     63.60 o 
 -10   3   6       22.32       29.07     15.74 o 
  -9   3   6      166.86      168.13     19.06 o 
  -8   3   6      212.66      200.70     22.22 o 
  -7   3   6       52.94       55.40     11.59 o 
  -6   3   6      166.89      178.78     14.08 o 
  -5   3   6        4.10        3.12      7.04 o 
  -4   3   6     1514.82     1541.02     29.46 o 
  -3   3   6     4809.18     5096.82     56.09 o 
  -2   3   6      123.35      119.33      5.68 o 
  -1   3   6       18.18       10.46      5.59 o 
   0   3   6     4033.22     4234.04     40.82 o 
   1   3   6      827.02      798.68     17.98 o 
   2   3   6    11264.77    12396.65    137.39 o 
   3   3   6      670.22      801.68     25.91 o 
   4   3   6      343.33      357.84     17.55 o 
   5   3   6      707.83      649.66     25.95 o 
   6   3   6       80.81       81.19     14.74 o 
   7   3   6       16.64       24.85     30.58 o 
   8   3   6        1.17       -8.62     29.86 o 
   9   3   6       45.37       85.92     25.79 o 
 -10   4   6      384.03      439.13     36.31 o 
  -9   4   6      118.05      140.09     17.92 o 
  -8   4   6     1619.93     1755.01     53.85 o 
  -7   4   6       23.44       27.48     16.41 o 
  -6   4   6      243.12      253.05     15.89 o 
  -5   4   6     3745.26     3738.41     56.25 o 
  -4   4   6     8264.17     8860.70    104.58 o 
  -3   4   6     2299.30     2162.73     30.23 o 
  -2   4   6     9612.68     9801.97     84.94 o 
  -1   4   6      132.77       99.88      6.02 o 
   0   4   6     7453.12     7785.21     69.14 o 
   1   4   6     3216.84     3151.50     38.97 o 
   2   4   6     4780.14     5482.76     60.17 o 
   3   4   6      512.76      535.64     19.52 o 
   4   4   6      953.06      977.66     27.27 o 
   5   4   6      637.63      682.60     25.85 o 
   6   4   6       77.08      109.18     16.06 o 
   7   4   6     2961.13     3169.44     73.15 o 
   8   4   6       54.04       46.40     16.79 o 
   9   4   6       43.32       54.78     25.25 o 
 -10   5   6      157.53      163.41     22.08 o 
  -9   5   6      353.59      400.27     29.61 o 
  -8   5   6      258.42      266.84     20.06 o 
  -7   5   6      664.74      708.63     25.76 o 
  -6   5   6      712.46      701.83     24.43 o 
  -5   5   6      910.67      857.98     23.96 o 
  -4   5   6       34.00       17.03      7.57 o 
  -3   5   6    10149.94    10606.81     93.52 o 
  -2   5   6       25.48       43.52      5.18 o 
  -1   5   6        8.36       13.13      4.85 o 
   0   5   6     2261.75     2104.46     25.11 o 
   1   5   6       93.39       87.28      6.69 o 
   2   5   6     3625.59     3564.28     39.58 o 
   3   5   6     1219.86     1172.91     23.59 o 
   4   5   6      424.44      398.40     22.62 o 
   5   5   6     1729.34     1627.52     38.18 o 
   6   5   6      730.22      766.31     33.65 o 
   7   5   6      247.20      246.13     21.37 o 
   8   5   6      927.97     1087.23     38.60 o 
   9   5   6      395.12      448.48     31.02 o 
 -10   6   6        1.75       -0.56     14.11 o 
  -9   6   6       84.33       98.05     17.08 o 
  -8   6   6      103.25      121.20     19.62 o 
  -7   6   6       25.51       26.41     11.33 o 
  -6   6   6      744.86      691.81     24.21 o 
  -5   6   6       49.05       38.66     10.79 o 
  -4   6   6      153.51      112.92      8.65 o 
  -3   6   6     2567.66     2780.62     32.59 o 
  -2   6   6     2157.54     2540.91     33.00 o 
  -1   6   6      293.71      307.83     10.08 o 
   0   6   6      758.82      708.69     26.14 o 
   1   6   6        0.28        3.30      5.28 o 
   2   6   6      163.48      160.48      8.80 o 
   3   6   6       41.28       37.44      8.48 o 
   4   6   6        5.95       10.03      8.66 o 
   5   6   6      234.69      206.42     17.17 o 
   6   6   6      902.02      950.80     32.19 o 
   7   6   6      394.74      401.29     24.31 o 
   8   6   6       23.90       29.35     15.34 o 
  -9   7   6      407.31      416.87     35.20 o 
  -8   7   6      271.64      259.97     24.35 o 
  -7   7   6       14.67       23.64     12.97 o 
  -6   7   6      587.29      570.22     22.35 o 
  -5   7   6     1144.80     1145.18     24.31 o 
  -4   7   6       47.59       38.60      7.22 o 
  -3   7   6     5374.95     5191.35     52.56 o 
  -2   7   6      223.92      251.00     10.50 o 
  -1   7   6     4858.67     4968.43     48.94 o 
   0   7   6    13004.44    13825.78    118.25 o 
   1   7   6     6301.54     6947.71     65.79 o 
   2   7   6     9367.76     9597.57     88.11 o 
   3   7   6     4510.21     4405.31     54.78 o 
   4   7   6      305.45      260.68     19.90 o 
   5   7   6     3785.44     3871.18     55.50 o 
   6   7   6      630.44      643.46     27.17 o 
   7   7   6      258.94      318.32     22.54 o 
   8   7   6     1418.16     1438.94     44.60 o 
  -9   8   6        3.66        0.74     25.35 o 
  -8   8   6       11.40       21.05     14.73 o 
  -7   8   6     2256.36     2251.50     64.68 o 
  -6   8   6      358.44      333.96     17.39 o 
  -5   8   6      770.56      745.01     21.66 o 
  -4   8   6       13.77        6.40      6.69 o 
  -3   8   6        0.93        3.44      5.42 o 
  -2   8   6     2924.74     2921.94     34.04 o 
  -1   8   6     2806.96     2958.71     33.81 o 
   0   8   6     3571.10     3523.84     38.42 o 
   1   8   6     5925.51     6446.41     62.42 o 
   2   8   6     2619.08     2730.08     34.19 o 
   3   8   6      384.01      360.04     13.49 o 
   4   8   6     2157.46     2142.47     36.84 o 
   5   8   6       49.83       59.47     11.57 o 
   6   8   6      623.03      584.99     22.81 o 
   7   8   6      541.09      534.01     24.08 o 
   8   8   6        0.68        9.07     13.74 o 
  -9   9   6      160.57      172.53     20.50 o 
  -8   9   6      154.83      149.42     17.86 o 
  -7   9   6     5252.47     5270.62     82.85 o 
  -6   9   6     1703.06     1696.09     39.60 o 
  -5   9   6        4.72       -2.90      7.17 o 
  -4   9   6      217.50      181.46     10.73 o 
  -3   9   6     3101.51     3321.25     38.86 o 
  -2   9   6      334.31      319.09     10.93 o 
  -1   9   6       84.69       60.20      6.77 o 
   0   9   6      420.77      387.42     12.35 o 
   1   9   6      220.76      169.74     12.99 o 
   2   9   6     1460.41     1471.12     24.37 o 
   3   9   6      181.40      168.60     11.87 o 
   4   9   6      137.64      135.63     12.59 o 
   5   9   6      749.51      752.34     24.03 o 
   6   9   6     1395.46     1424.39     34.03 o 
   7   9   6      160.83      151.97     19.04 o 
   8   9   6      250.19      256.17     24.25 o 
  -9  10   6        1.43        2.89     14.40 o 
  -8  10   6      653.61      571.55     27.79 o 
  -7  10   6      557.41      553.43     48.10 o 
  -6  10   6      806.99      747.46     28.81 o 
  -5  10   6      199.75      168.33     15.22 o 
  -4  10   6     1682.36     1564.48     44.20 o 
  -3  10   6      136.13      157.06      9.08 o 
  -2  10   6     3783.85     4018.77     44.12 o 
  -1  10   6     6999.92     7397.52     70.33 o 
   0  10   6        4.22        4.07      6.07 o 
   1  10   6     3309.74     3488.32     40.31 o 
   2  10   6       46.36       34.77      7.92 o 
   3  10   6      306.59      288.89     13.26 o 
   4  10   6      272.07      282.55     15.84 o 
   5  10   6      416.99      405.82     22.00 o 
   6  10   6     1484.96     1528.23     42.60 o 
   7  10   6      267.62      243.41     22.10 o 
   8  10   6        1.28      -18.75     18.75 o 
  -9  11   6       29.33       48.08     18.94 o 
  -8  11   6       32.86       39.04     18.70 o 
  -7  11   6      318.03      348.46     22.45 o 
  -6  11   6      236.05      217.17     26.46 o 
  -5  11   6       85.53      115.18     14.29 o 
  -4  11   6        0.17        8.18     10.43 o 
  -3  11   6      147.77      129.31     11.39 o 
  -2  11   6     1118.36     1127.38     24.79 o 
  -1  11   6      680.75      674.64     15.79 o 
   0  11   6      567.67      572.10     15.08 o 
   1  11   6      628.33      612.78     16.29 o 
   2  11   6      303.93      333.09     15.33 o 
   3  11   6      166.09      175.76     15.81 o 
   4  11   6       22.02       27.67     12.36 o 
   5  11   6      155.26      159.90     17.45 o 
   6  11   6      334.11      319.59     34.25 o 
   7  11   6        0.72      -10.95     13.15 o 
   8  11   6       31.49       28.64     17.41 o 
  -8  12   6        3.75        3.99     12.58 o 
  -7  12   6      483.99      442.09     30.96 o 
  -6  12   6      239.54      246.99     20.04 o 
  -5  12   6       34.52       34.22     13.57 o 
  -4  12   6      603.93      558.06     23.23 o 
  -3  12   6      152.23      138.30     13.09 o 
  -2  12   6      182.51      180.23     12.62 o 
  -1  12   6      133.23      136.62     11.36 o 
   0  12   6      116.59      103.09     13.95 o 
   1  12   6        3.74        3.47      9.06 o 
   2  12   6      574.12      568.62     27.98 o 
   3  12   6       62.39       52.69     10.97 o 
   4  12   6      643.45      677.92     27.35 o 
   5  12   6       85.23       85.40     15.35 o 
   6  12   6      195.18      155.00     19.10 o 
   7  12   6      209.57      244.38     35.30 o 
  -8  13   6      122.46       85.28     20.48 o 
  -7  13   6      167.59      164.53     18.44 o 
  -6  13   6     1230.84     1159.52     35.21 o 
  -5  13   6       27.02       16.23     14.50 o 
  -4  13   6      383.51      361.78     20.07 o 
  -3  13   6        9.76       16.23      9.45 o 
  -2  13   6     1203.42     1231.57     27.34 o 
  -1  13   6      457.93      446.85     22.59 o 
   0  13   6      175.36      191.61     19.04 o 
   1  13   6      718.01      606.70     24.96 o 
   2  13   6       36.28       35.20     12.16 o 
   3  13   6       95.46      103.25     12.44 o 
   4  13   6       20.05        8.55     12.40 o 
   5  13   6      913.65      827.03     31.87 o 
   6  13   6      144.27      124.68     23.05 o 
   7  13   6       90.05      127.05     20.95 o 
  -8  14   6      189.08      144.87     23.29 o 
  -7  14   6       58.67       75.51     15.27 o 
  -6  14   6       71.63       81.68     19.96 o 
  -5  14   6       53.70       41.63     13.12 o 
  -4  14   6       86.29       93.86     16.23 o 
  -3  14   6        8.47        3.76     12.43 o 
  -2  14   6       94.34       53.72     14.78 o 
  -1  14   6       45.58       51.27     25.86 o 
   0  14   6      382.89      392.78     37.27 o 
   1  14   6       56.10       31.12     13.04 o 
   2  14   6        4.90       19.54     12.52 o 
   3  14   6      223.60      205.88     17.72 o 
   4  14   6        3.57      -11.83     12.02 o 
   5  14   6      188.96      176.98     31.99 o 
   6  14   6        3.31       -4.38     14.11 o 
   7  14   6       46.11       82.84     22.97 o 
  -8  15   6        1.23      -10.54     22.33 o 
  -7  15   6       54.52       66.26     23.09 o 
  -6  15   6     1387.58     1244.60     37.52 o 
  -5  15   6      945.53      860.54     40.15 o 
  -4  15   6      950.50     1007.61     54.02 o 
  -3  15   6     1274.37     1254.65     76.34 o 
  -2  15   6     1328.82     1477.17     40.79 o 
  -1  15   6     2068.94     2072.71     71.01 o 
   0  15   6     2672.99     2612.85     56.72 o 
   1  15   6      176.63      190.66     22.73 o 
   2  15   6     4427.06     4235.70     71.51 o 
   3  15   6     4050.98     3976.53     86.20 o 
   4  15   6       16.29       24.19     16.07 o 
   5  15   6      796.97      855.02     42.48 o 
   6  15   6      234.32      224.89     28.18 o 
  -7  16   6       83.80       72.78     30.49 o 
  -6  16   6        0.09      -19.95     19.95 o 
  -5  16   6       94.03       75.92     23.78 o 
  -4  16   6        0.14      -22.02     22.02 o 
  -3  16   6      131.88      128.60     17.98 o 
  -2  16   6        0.51       -2.11     13.54 o 
  -1  16   6       83.17       58.78     22.08 o 
   0  16   6      271.74      284.37     21.06 o 
   1  16   6       29.61       29.58     13.57 o 
   2  16   6      456.63      495.51     24.97 o 
   3  16   6        1.10      -20.07     20.58 o 
   4  16   6       10.62       47.54     19.26 o 
   5  16   6        2.83       37.23     17.91 o 
   6  16   6       19.57        9.78     41.59 o 
  -7  17   6        9.78      -20.08     21.96 o 
  -6  17   6      838.09      947.84     65.62 o 
  -5  17   6       14.52       59.14     22.03 o 
  -4  17   6      424.17      411.98     26.05 o 
  -3  17   6     1560.06     1549.73     51.78 o 
  -2  17   6      619.50      591.31     28.47 o 
  -1  17   6     1215.17     1253.34     58.51 o 
   0  17   6     1556.19     1668.43     44.37 o 
   1  17   6      877.79      847.66     31.89 o 
   2  17   6     1882.27     1908.09     70.06 o 
   3  17   6     1650.76     1685.39    123.22 o 
   4  17   6        1.30        0.07     17.64 o 
   5  17   6      765.72      779.42     87.02 o 
   6  17   6      238.29      291.50     32.89 o 
  -6  18   6       30.39       22.33     26.35 o 
  -5  18   6        0.29       23.59     25.72 o 
  -4  18   6        0.93       19.21     19.40 o 
  -3  18   6      510.93      479.23     49.37 o 
  -2  18   6      724.26      661.38     36.47 o 
  -1  18   6      100.70       97.92     19.41 o 
   0  18   6      531.30      471.08     26.34 o 
   1  18   6        4.65       20.10     17.00 o 
   2  18   6      905.72      972.18     91.85 o 
   3  18   6       31.72       49.12     21.50 o 
   4  18   6        1.67      -16.55     16.55 o 
   5  18   6       16.28      -17.50     17.50 o 
  -6  19   6      141.06      203.27     41.03 o 
  -5  19   6        0.65        5.04     16.96 o 
  -4  19   6      400.12      344.37     32.07 o 
  -3  19   6     1733.71     1686.76     61.16 o 
  -2  19   6      608.92      561.59     30.23 o 
  -1  19   6       91.45       96.08     18.41 o 
   0  19   6      787.61      846.48     38.48 o 
   1  19   6        1.08       19.37     15.63 o 
   2  19   6     1295.09     1424.28     54.00 o 
   3  19   6      383.36      469.57     35.78 o 
   4  19   6        1.08       28.67     20.79 o 
  -5  20   6      254.32      300.20     32.25 o 
  -4  20   6      394.55      392.30     35.16 o 
  -3  20   6        4.00        8.93     19.13 o 
  -2  20   6       86.73      106.67     19.56 o 
  -1  20   6       23.28       35.95     16.95 o 
   0  20   6       10.79       14.97     15.33 o 
   1  20   6      239.57      230.13     22.60 o 
   2  20   6       45.92       92.51     24.92 o 
   3  20   6        5.94       -6.37     18.34 o 
   4  20   6       12.05       46.52     23.39 o 
  -4  21   6        1.96       17.72     18.38 o 
  -3  21   6        3.34       -0.28     17.31 o 
  -2  21   6        0.18       -3.22     17.66 o 
  -1  21   6       74.09      109.27     20.41 o 
   0  21   6      137.94      177.58     22.77 o 
   1  21   6       59.99       38.57     21.84 o 
   2  21   6       79.76      156.79     56.34 o 
   3  21   6      741.26      765.27     72.40 o 
  -3  22   6      323.78      331.07     47.56 o 
  -2  22   6      492.76      529.50     39.80 o 
  -1  22   6       58.75      101.55     24.56 o 
   0  22   6      160.29      164.79     22.84 o 
   1  22   6      712.60      769.02    130.68 o 
   2  22   6      149.47      173.64     30.51 o 
 -10   1   7       30.39       21.15     19.22 o 
  -9   1   7       24.90       21.06     24.09 o 
  -8   1   7      444.40      414.53     25.63 o 
  -7   1   7       87.88       68.22     11.10 o 
  -6   1   7       71.19       82.72      8.17 o 
  -5   1   7      852.84      878.26     21.55 o 
  -4   1   7     2543.93     2684.78     28.47 o 
  -3   1   7      466.94      501.59      9.97 o 
  -2   1   7     1061.19     1112.01     13.83 o 
  -1   1   7      231.13      240.02      9.54 o 
   0   1   7        1.80       -1.62      5.26 o 
   1   1   7     4810.61     5060.69     99.06 o 
   2   1   7      434.28      427.78     29.61 o 
   3   1   7       15.78       36.38      9.16 o 
   4   1   7     1614.69     1626.82     45.16 o 
   5   1   7        1.46       -2.44     14.06 o 
   6   1   7      280.50      260.52     40.09 o 
   7   1   7     1356.67     1342.07     49.90 o 
   8   1   7      234.05      219.70     29.32 o 
   9   1   7       18.40       -5.62     23.26 o 
 -10   2   7      112.67      126.96     23.74 o 
  -9   2   7        5.63       16.17     16.03 o 
  -8   2   7      393.02      350.98     21.01 o 
  -7   2   7     1030.14     1016.69     30.24 o 
  -6   2   7        5.78        4.66      6.92 o 
  -5   2   7     1494.43     1416.56     25.98 o 
  -4   2   7     3679.63     3808.96     40.82 o 
  -3   2   7     2380.40     2690.90     30.52 o 
  -2   2   7      369.72      304.86     10.35 o 
  -1   2   7       81.88       95.83      7.49 o 
   0   2   7      536.16      548.62     16.90 o 
   1   2   7    16466.72    17912.27    164.56 o 
   2   2   7      311.14      222.91     26.36 o 
   3   2   7     3198.99     3180.77     49.69 o 
   4   2   7     5157.46     5542.94     86.14 o 
   5   2   7      108.83       98.01     16.35 o 
   6   2   7     1041.58      974.27     32.98 o 
   7   2   7      530.88      605.49     35.84 o 
   8   2   7      246.91      248.70     39.71 o 
   9   2   7        1.01      -22.21     22.21 o 
 -10   3   7      268.38      291.69     25.19 o 
  -9   3   7       75.23       33.66     22.52 o 
  -8   3   7      242.31      202.51     18.78 o 
  -7   3   7      149.73      125.54     14.15 o 
  -6   3   7       10.54       11.39      7.64 o 
  -5   3   7      653.60      602.26     17.46 o 
  -4   3   7     1825.52     1712.90     40.28 o 
  -3   3   7       93.21       85.86      7.27 o 
  -2   3   7     3326.15     3322.44     33.98 o 
  -1   3   7     2299.57     2169.60     29.57 o 
   0   3   7     6193.38     6723.90     66.95 o 
   1   3   7    12460.84    13679.76    116.99 o 
   2   3   7     3681.01     3773.66     53.31 o 
   3   3   7     1084.86     1110.83     35.96 o 
   4   3   7     2618.41     2612.92     47.09 o 
   5   3   7     2160.54     2134.49     45.01 o 
   6   3   7      670.34      668.79     46.17 o 
   7   3   7      842.76      851.54     33.17 o 
   8   3   7       13.93       -6.97     19.15 o 
   9   3   7      152.79      128.98     28.86 o 
 -10   4   7      459.95      515.89     34.85 o 
  -9   4   7        2.94      -11.75     14.55 o 
  -8   4   7     1036.53     1016.38     74.48 o 
  -7   4   7     1281.13     1287.47     34.17 o 
  -6   4   7       20.79       27.77      9.54 o 
  -5   4   7     4157.69     3928.29     69.74 o 
  -4   4   7     4078.59     3951.45     48.98 o 
  -3   4   7     2165.17     2099.25     30.29 o 
  -2   4   7     4040.10     4161.91     41.28 o 
  -1   4   7     1570.48     1416.54     18.59 o 
   0   4   7     7547.87     8004.51     78.71 o 
   1   4   7    12865.46    13311.26    114.54 o 
   2   4   7     2249.29     2446.73     34.38 o 
   3   4   7     1605.95     1470.05     36.38 o 
   4   4   7     6121.80     6462.65     87.48 o 
   5   4   7      399.68      398.26     20.64 o 
   6   4   7     2681.44     2665.72     54.08 o 
   7   4   7      686.80      656.79     40.35 o 
   8   4   7       55.36       35.47     16.84 o 
 -10   5   7       58.94       73.36     18.39 o 
  -9   5   7      126.06      111.71     17.81 o 
  -8   5   7      395.98      366.28     21.46 o 
  -7   5   7      230.54      249.30     17.66 o 
  -6   5   7      190.64      184.67     14.52 o 
  -5   5   7     1518.27     1476.63     27.81 o 
  -4   5   7     2012.84     1953.68     30.83 o 
  -3   5   7       21.94       18.56      5.12 o 
  -2   5   7     3460.50     3522.86     37.05 o 
  -1   5   7     2326.19     2258.05     26.37 o 
   0   5   7     1563.61     1712.65     22.60 o 
   1   5   7        6.04        9.77      5.41 o 
   2   5   7     4749.66     4456.94     47.63 o 
   3   5   7       18.38       16.76      7.72 o 
   4   5   7     1800.07     1766.25     51.53 o 
   5   5   7     4421.89     4591.37     72.54 o 
   6   5   7     1931.66     1955.25     45.41 o 
   7   5   7      453.86      463.99     26.52 o 
   8   5   7       83.58      115.42     19.16 o 
 -10   6   7       68.81       90.61     18.34 o 
  -9   6   7       36.83       28.62     14.34 o 
  -8   6   7      586.17      623.71     27.22 o 
  -7   6   7     1223.70     1147.45     32.46 o 
  -6   6   7      142.80      120.32     13.42 o 
  -5   6   7     2312.57     2277.94     41.59 o 
  -4   6   7     5720.47     5569.75     56.99 o 
  -3   6   7     1400.27     1522.08     22.37 o 
  -2   6   7     3478.82     3556.27     38.03 o 
  -1   6   7     3286.93     3195.61     34.91 o 
   0   6   7     2294.27     2643.81     41.84 o 
   1   6   7     7698.82     7866.35     73.27 o 
   2   6   7     6176.06     6404.39     63.70 o 
   3   6   7     1684.67     1796.67     31.24 o 
   4   6   7     7317.44     7632.02     86.97 o 
   5   6   7      130.31       97.32     14.94 o 
   6   6   7      637.91      655.19     28.21 o 
   7   6   7     1030.03     1144.38     37.79 o 
   8   6   7       77.24       53.89     18.46 o 
  -9   7   7       18.70       15.27     17.51 o 
  -8   7   7      842.65      756.28     36.20 o 
  -7   7   7     2180.12     2094.23     45.21 o 
  -6   7   7     2673.79     2639.87     48.39 o 
  -5   7   7      236.78      231.38     12.09 o 
  -4   7   7       11.09       16.86     11.36 o 
  -3   7   7      808.28      762.05     15.79 o 
  -2   7   7     1868.49     1847.02     24.87 o 
  -1   7   7      496.10      466.15     17.61 o 
   0   7   7     1087.52     1008.96     17.71 o 
   1   7   7     6891.88     6756.41     65.25 o 
   2   7   7        2.39       -4.78      6.25 o 
   3   7   7       36.40       38.54      9.40 o 
   4   7   7      735.55      785.95     22.94 o 
   5   7   7       58.00       42.34     11.30 o 
   6   7   7     1536.89     1516.89     40.68 o 
   7   7   7      188.65      223.07     20.85 o 
   8   7   7      191.87      194.22     22.62 o 
  -9   8   7     1048.30     1087.63     46.89 o 
  -8   8   7      233.30      221.71     28.86 o 
  -7   8   7       22.86       12.06      9.45 o 
  -6   8   7     1708.22     1668.94     32.34 o 
  -5   8   7      248.91      245.03     12.77 o 
  -4   8   7     3426.26     3630.31     42.62 o 
  -3   8   7     1834.96     1838.87     40.68 o 
  -2   8   7      623.35      595.07     14.51 o 
  -1   8   7     1759.26     1770.64     28.93 o 
   0   8   7       85.23       98.75      7.75 o 
   1   8   7     6640.21     6690.54     65.30 o 
   2   8   7     3498.69     3291.28     44.42 o 
   3   8   7      695.86      767.31     38.13 o 
   4   8   7     2549.96     2582.28     64.78 o 
   5   8   7       10.67       22.81     10.80 o 
   6   8   7       12.27        1.67     10.80 o 
   7   8   7      789.71      793.67     28.98 o 
   8   8   7       94.12       91.40     19.18 o 
  -9   9   7       87.05      112.50     32.00 o 
  -8   9   7      602.17      618.32     35.16 o 
  -7   9   7      347.02      361.85     25.31 o 
  -6   9   7     1631.54     1550.36     37.37 o 
  -5   9   7     1539.74     1500.37     42.65 o 
  -4   9   7      593.13      566.50     15.96 o 
  -3   9   7     6070.78     6428.95     64.25 o 
  -2   9   7      706.65      643.43     15.37 o 
  -1   9   7     1046.33      980.72     25.16 o 
   0   9   7     5225.15     5514.16     55.77 o 
   1   9   7     1828.42     1717.00     34.52 o 
   2   9   7      678.58      568.58     16.59 o 
   3   9   7      705.14      703.37     18.79 o 
   4   9   7      176.33      188.29     14.14 o 
   5   9   7      115.20      128.64     13.95 o 
   6   9   7     1415.94     1417.28     35.06 o 
   7   9   7      210.96      226.21     22.33 o 
   8   9   7      114.05      108.95     19.38 o 
  -9  10   7      201.15      231.19     27.90 o 
  -8  10   7        6.69       23.09     23.09 o 
  -7  10   7       25.52       25.54     13.80 o 
  -6  10   7       19.65       18.97     11.44 o 
  -5  10   7        1.35       14.94     10.23 o 
  -4  10   7     1262.97     1204.31     26.87 o 
  -3  10   7     2021.69     2096.85     29.79 o 
  -2  10   7      907.26      965.86     20.66 o 
  -1  10   7       39.76       56.05     12.58 o 
   0  10   7      321.94      301.24     16.43 o 
   1  10   7      152.24      156.23     10.02 o 
   2  10   7     4897.07     4895.69     54.06 o 
   3  10   7     2243.03     2213.27     33.46 o 
   4  10   7     1297.32     1228.47     29.49 o 
   5  10   7      533.62      506.67     24.90 o 
   6  10   7      885.38      814.49     40.88 o 
   7  10   7      214.88      213.89     21.98 o 
   8  10   7      371.33      377.08     28.51 o 
  -9  11   7     1688.09     1742.62     88.08 o 
  -8  11   7      754.20      779.07     54.71 o 
  -7  11   7      702.38      607.19     27.26 o 
  -6  11   7     2180.49     2229.42     47.43 o 
  -5  11   7     2252.55     2442.44     47.43 o 
  -4  11   7      962.07      917.15     37.36 o 
  -3  11   7     3840.58     3690.11     77.70 o 
  -2  11   7        1.79        6.62      7.95 o 
  -1  11   7     7510.93     7874.65     75.69 o 
   0  11   7     4961.66     5146.01     54.17 o 
   1  11   7      772.27      776.12     18.52 o 
   2  11   7     5225.52     5294.63     66.08 o 
   3  11   7      483.59      415.24     17.73 o 
   4  11   7      174.45      170.54     16.77 o 
   5  11   7      328.37      320.48     21.52 o 
   6  11   7      531.80      615.45     29.36 o 
   7  11   7      106.56      111.33     19.19 o 
  -8  12   7        8.89       34.59     16.52 o 
  -7  12   7        3.01       25.56     17.02 o 
  -6  12   7      579.30      678.16     32.24 o 
  -5  12   7      126.46       89.71     14.34 o 
  -4  12   7        5.68       -3.61     10.18 o 
  -3  12   7     2947.50     2736.72     42.87 o 
  -2  12   7     1178.39     1079.04     25.33 o 
  -1  12   7       17.31       36.04     10.00 o 
   0  12   7     2175.42     2243.18     79.01 o 
   1  12   7      306.07      292.42     15.17 o 
   2  12   7     2922.32     2854.60     48.94 o 
   3  12   7     1149.56     1097.43     43.28 o 
   4  12   7       29.16       26.95     12.28 o 
   5  12   7      796.45      816.97     31.46 o 
   6  12   7      689.49      744.74     32.50 o 
   7  12   7       57.25       99.87     18.26 o 
  -8  13   7      119.68      154.11     32.44 o 
  -7  13   7       50.95       32.63     16.99 o 
  -6  13   7     2224.47     2142.84     58.85 o 
  -5  13   7     1189.57     1142.67     38.85 o 
  -4  13   7      596.93      584.01     21.48 o 
  -3  13   7     5338.81     5521.14     70.26 o 
  -2  13   7      566.52      547.16     19.70 o 
  -1  13   7     1673.97     1683.01     48.33 o 
   0  13   7     4183.25     4242.71     67.98 o 
   1  13   7      917.08      866.46     28.88 o 
   2  13   7     1601.89     1591.12     49.81 o 
   3  13   7     2672.71     2579.55     43.67 o 
   4  13   7      170.30      146.91     16.90 o 
   5  13   7      398.83      386.78     24.04 o 
   6  13   7      507.83      593.34     30.07 o 
   7  13   7       11.60      -13.26     14.87 o 
  -8  14   7       83.27       50.75     18.67 o 
  -7  14   7       52.64       35.89     23.84 o 
  -6  14   7      242.51      229.15     23.97 o 
  -5  14   7       53.26       50.18     13.87 o 
  -4  14   7       12.68       19.84     10.36 o 
  -3  14   7     1657.31     1687.67     42.86 o 
  -2  14   7      223.18      176.86     18.28 o 
  -1  14   7      201.94      223.02     18.60 o 
   0  14   7        3.10        3.96     13.91 o 
   1  14   7        1.73       -1.03     11.91 o 
   2  14   7       16.32        9.10     12.64 o 
   3  14   7      828.13      788.99     29.35 o 
   4  14   7      311.98      300.99     21.14 o 
   5  14   7      736.82      717.44     31.22 o 
   6  14   7      559.36      614.87     31.21 o 
   7  14   7       74.97       65.23     19.37 o 
  -7  15   7        1.91       33.06     16.65 o 
  -6  15   7      230.43      222.88     38.46 o 
  -5  15   7      104.66       97.45     20.45 o 
  -4  15   7      113.78       92.08     25.16 o 
  -3  15   7     1225.54     1301.64     55.95 o 
  -2  15   7       14.42        6.87     13.38 o 
  -1  15   7      289.36      256.33     20.50 o 
   0  15   7      132.88      108.94     16.46 o 
   1  15   7     1376.74     1217.86     70.39 o 
   2  15   7     1352.30     1321.66     48.60 o 
   3  15   7      100.13      104.08     20.41 o 
   4  15   7      504.47      471.91     32.05 o 
   5  15   7     1591.05     1529.28     54.69 o 
   6  15   7      442.41      401.91     49.94 o 
  -7  16   7        0.14       32.00     25.47 o 
  -6  16   7       85.48      120.58     31.24 o 
  -5  16   7        0.89       13.46     16.30 o 
  -4  16   7      148.97      157.48     23.36 o 
  -3  16   7        9.43        7.69     13.77 o 
  -2  16   7       11.73        9.13     13.73 o 
  -1  16   7      438.88      506.61     25.83 o 
   0  16   7     1537.25     1519.84     64.92 o 
   1  16   7        5.69        5.45     13.00 o 
   2  16   7      122.62      112.52     17.01 o 
   3  16   7       15.83       -2.94     16.70 o 
   4  16   7        3.14       -6.58     21.96 o 
   5  16   7      108.85      124.31     24.36 o 
   6  16   7       45.80       44.90     21.80 o 
  -7  17   7        2.39       -5.40     21.08 o 
  -6  17   7       42.32       92.53     22.27 o 
  -5  17   7       55.11       54.39     21.39 o 
  -4  17   7       36.44       35.83     18.25 o 
  -3  17   7       84.03       57.58     19.56 o 
  -2  17   7        1.76        1.98     14.37 o 
  -1  17   7       30.87       48.40     16.14 o 
   0  17   7        1.71       -3.27     16.83 o 
   1  17   7      118.77      110.47     17.74 o 
   2  17   7       37.66       35.52     14.97 o 
   3  17   7        7.27       -2.90     17.08 o 
   4  17   7        4.61      -11.87     16.76 o 
   5  17   7       39.32       30.42     20.77 o 
  -6  18   7       66.42      124.44     25.10 o 
  -5  18   7      326.90      373.44     55.59 o 
  -4  18   7      110.71      124.20     23.86 o 
  -3  18   7      346.66      367.90     32.00 o 
  -2  18   7      335.22      318.45     44.79 o 
  -1  18   7      454.44      490.65     27.58 o 
   0  18   7      176.19      211.58     21.39 o 
   1  18   7        2.64       -7.55     13.74 o 
   2  18   7       52.72       61.47     25.08 o 
   3  18   7        3.24       18.85     39.90 o 
   4  18   7       33.01       53.06     21.79 o 
   5  18   7        6.82       39.73     43.73 o 
  -5  19   7        1.49       -0.24     22.96 o 
  -4  19   7      220.15      194.26     27.87 o 
  -3  19   7      305.38      303.55     31.08 o 
  -2  19   7        1.38       -1.62     17.92 o 
  -1  19   7      606.34      685.90     40.40 o 
   0  19   7     1069.80     1104.78     39.16 o 
   1  19   7      305.37      292.85     23.76 o 
   2  19   7      181.68      250.14     30.80 o 
   3  19   7        2.24       -5.21     18.08 o 
   4  19   7      101.25      116.63     24.22 o 
  -5  20   7      391.48      421.84     71.46 o 
  -4  20   7        2.39       32.71     20.43 o 
  -3  20   7      189.57      197.89     27.73 o 
  -2  20   7      977.92      865.48     75.60 o 
  -1  20   7        3.00       21.82     20.00 o 
   0  20   7      268.16      252.39     35.13 o 
   1  20   7      601.09      587.68     50.14 o 
   2  20   7       46.10       22.27     20.86 o 
   3  20   7      621.18      654.93     41.72 o 
  -4  21   7      215.56      257.67     60.79 o 
  -3  21   7      116.65      145.87     28.73 o 
  -2  21   7        5.42       -1.75     19.39 o 
  -1  21   7      103.84      138.44     25.56 o 
   0  21   7       70.71       86.88     24.12 o 
   1  21   7       21.46       10.16     36.64 o 
   2  21   7      114.64      107.46     26.41 o 
   3  21   7       50.05       71.71     24.92 o 
  -2  22   7       19.48       17.48     41.41 o 
  -1  22   7       51.08       41.29     28.11 o 
   0  22   7       92.52       97.11     26.12 o 
   1  22   7      287.49      220.21     48.31 o 
 -10   0   8      111.02      102.89     34.88 o 
  -9   0   8      490.92      454.60     45.42 o 
  -8   0   8      168.41      161.60     19.93 o 
  -7   0   8      400.74      427.43     39.52 o 
  -6   0   8      619.24      578.05     40.97 o 
  -5   0   8      464.90      456.64     16.63 o 
  -4   0   8       64.67       57.02      7.83 o 
  -3   0   8      789.52      955.85     21.38 o 
  -2   0   8     3606.67     3673.02     48.26 o 
  -1   0   8      126.16      154.17     17.74 o 
   0   0   8    11401.45    13880.04    250.95 o 
   1   0   8    27076.22    30165.81    543.56 o 
   2   0   8     1745.73     1577.60     57.72 o 
   3   0   8     1104.92     1341.95     57.09 o 
   4   0   8     1797.57     1756.02     69.01 o 
   5   0   8      396.20      343.17     37.14 o 
   6   0   8      724.93      715.83     51.95 o 
   7   0   8        2.34      -12.80     24.72 o 
   8   0   8        3.12       -8.91     25.85 o 
 -10   1   8      706.91      935.52     69.01 o 
  -9   1   8      974.24     1054.70     35.20 o 
  -8   1   8      591.00      513.91     29.23 o 
  -7   1   8      625.62      670.29     20.99 o 
  -6   1   8      210.80      208.73     12.18 o 
  -5   1   8     4271.87     4181.78     41.67 o 
  -4   1   8     9263.97     9675.32     79.69 o 
  -3   1   8      354.24      454.39     11.19 o 
  -2   1   8     6135.13     5919.19     49.92 o 
  -1   1   8     9746.48    10167.58     99.36 o 
   0   1   8     2189.89     2805.21     40.48 o 
   1   1   8    29277.29    31196.03    396.15 o 
   2   1   8     5175.91     5130.26     86.28 o 
   3   1   8     6714.01     7455.33    123.03 o 
   4   1   8     8980.19     8977.09    140.45 o 
   5   1   8     3379.29     3518.42     76.30 o 
   6   1   8      296.37      241.72     25.72 o 
   7   1   8     1710.29     1613.04     55.98 o 
   8   1   8      191.22      181.96     28.30 o 
 -10   2   8      341.55      405.77     39.98 o 
  -9   2   8      208.74      261.64     30.20 o 
  -8   2   8      107.17       95.43     14.50 o 
  -7   2   8        5.33        4.43     10.66 o 
  -6   2   8      453.62      445.34     17.38 o 
  -5   2   8      574.99      622.82     17.43 o 
  -4   2   8      624.36      591.26     13.73 o 
  -3   2   8     3759.60     4123.85     47.68 o 
  -2   2   8     4398.20     4655.96     51.96 o 
  -1   2   8     5762.65     6175.11     65.43 o 
   0   2   8      246.98      318.06     11.68 o 
   1   2   8      119.92      108.21     10.25 o 
   2   2   8       74.93       38.49      8.81 o 
   3   2   8      149.47      140.33     12.71 o 
   4   2   8      952.29      964.77     28.88 o 
   5   2   8     1168.44     1114.71     43.21 o 
   6   2   8        6.71      -15.87     15.87 o 
   7   2   8      804.74      858.10     58.35 o 
   8   2   8     1218.52     1244.57     53.86 o 
 -10   3   8      686.26      766.88     35.14 o 
  -9   3   8       17.52       15.99     12.92 o 
  -8   3   8     1774.59     1752.75     42.92 o 
  -7   3   8      190.60      167.66     22.22 o 
  -6   3   8      138.11      155.58     11.43 o 
  -5   3   8     1151.67     1128.79     30.21 o 
  -4   3   8     6607.42     6598.46     64.11 o 
  -3   3   8     2604.63     2874.49     37.49 o 
  -2   3   8      356.77      283.77     14.94 o 
  -1   3   8      483.89      465.16     14.14 o 
   0   3   8     4544.70     5267.18     50.64 o 
   1   3   8    26330.34    28728.05    258.27 o 
   2   3   8     1073.71     1077.27     34.23 o 
   3   3   8      237.96      216.97     14.72 o 
   4   3   8     2185.53     2224.61     43.97 o 
   5   3   8      192.08      192.33     35.96 o 
   6   3   8     2526.79     2433.85     66.25 o 
   7   3   8     1191.90     1230.87     49.74 o 
   8   3   8      138.65      116.35     29.93 o 
 -10   4   8       34.35       65.91     17.64 o 
  -9   4   8      619.01      646.29     35.78 o 
  -8   4   8       21.98       16.14     12.35 o 
  -7   4   8       31.20       16.85      9.91 o 
  -6   4   8     1334.70     1306.11     28.33 o 
  -5   4   8      203.36      234.22     20.74 o 
  -4   4   8      628.45      613.28     16.79 o 
  -3   4   8     3992.62     4236.49     43.66 o 
  -2   4   8      780.72      710.14     13.15 o 
  -1   4   8     5479.12     6033.38     65.50 o 
   0   4   8     3938.38     3908.13     48.32 o 
   1   4   8      799.91      771.22     15.84 o 
   2   4   8     3359.96     3561.17     45.44 o 
   3   4   8     1188.42     1276.12     30.46 o 
   4   4   8      454.45      396.30     25.89 o 
   5   4   8        4.88       -5.07     11.28 o 
   6   4   8     1023.09     1003.30     41.35 o 
   7   4   8       60.39       45.04     15.80 o 
   8   4   8      627.02      683.65     42.81 o 
 -10   5   8        0.10        1.20     14.54 o 
  -9   5   8       56.38       72.13     22.71 o 
  -8   5   8      512.50      478.23     35.44 o 
  -7   5   8      180.49      164.09     15.24 o 
  -6   5   8        5.60       -4.68      7.69 o 
  -5   5   8        1.40       -7.47      7.47 o 
  -4   5   8        9.98        9.19      6.64 o 
  -3   5   8     4637.30     5124.71     51.45 o 
  -2   5   8        1.38       12.78      6.90 o 
  -1   5   8        4.47        8.26      4.64 o 
   0   5   8       10.29       24.83      5.35 o 
   1   5   8      679.83      516.80     18.35 o 
   2   5   8      212.12      241.72     11.72 o 
   3   5   8      972.74      973.57     23.58 o 
   4   5   8       11.96        6.13     10.76 o 
   5   5   8      110.38      111.17     15.85 o 
   6   5   8     2070.20     2036.25     55.20 o 
   7   5   8      225.63      256.97     22.33 o 
   8   5   8       32.13       27.82     18.29 o 
  -9   6   8      130.49      158.55     19.21 o 
  -8   6   8      119.23      148.06     16.80 o 
  -7   6   8        1.08       -0.62      8.48 o 
  -6   6   8     2242.74     2250.70     38.49 o 
  -5   6   8     2861.21     2793.18     41.85 o 
  -4   6   8        4.20        5.78      5.75 o 
  -3   6   8     3086.95     2987.24     34.85 o 
  -2   6   8     2222.18     2343.04     28.63 o 
  -1   6   8     7509.99     8450.62     76.78 o 
   0   6   8      548.36      428.01     16.82 o 
   1   6   8     3094.20     3026.31     35.90 o 
   2   6   8      498.38      475.52     15.34 o 
   3   6   8     3334.30     3172.04     56.05 o 
   4   6   8     1341.78     1350.35     29.70 o 
   5   6   8       20.74       29.85     12.74 o 
   6   6   8     2067.71     2029.03     52.53 o 
   7   6   8        0.01       -3.78     14.14 o 
   8   6   8      282.42      304.36     26.03 o 
  -9   7   8       19.69       27.38     33.00 o 
  -8   7   8      507.83      471.06     24.04 o 
  -7   7   8      729.19      745.10     40.55 o 
  -6   7   8       37.76       48.95      9.90 o 
  -5   7   8        1.00        9.13      6.69 o 
  -4   7   8        2.12       -5.62      5.62 o 
  -3   7   8     1582.84     1540.60     24.22 o 
  -2   7   8     1479.61     1499.13     22.59 o 
  -1   7   8      461.62      387.70     11.97 o 
   0   7   8       48.51       58.31      6.93 o 
   1   7   8     1286.04     1545.56     23.94 o 
   2   7   8     2186.90     2103.82     30.30 o 
   3   7   8       88.86       83.24     10.95 o 
   4   7   8      569.74      552.59     20.41 o 
   5   7   8      422.59      400.09     20.88 o 
   6   7   8      450.71      481.99     22.05 o 
   7   7   8       22.06       25.42     14.26 o 
   8   7   8       47.81       55.89     20.60 o 
  -9   8   8      283.96      353.21     42.54 o 
  -8   8   8        7.19       17.05     14.86 o 
  -7   8   8      300.62      332.64     17.31 o 
  -6   8   8     2500.46     2545.30     52.65 o 
  -5   8   8      486.86      428.02     14.68 o 
  -4   8   8       10.75       15.93      6.55 o 
  -3   8   8     5109.96     5207.03     54.20 o 
  -2   8   8     1907.45     1979.45     27.30 o 
  -1   8   8       74.24      107.75      8.08 o 
   0   8   8     3497.99     3506.78     39.85 o 
   1   8   8     1674.09     1613.31     25.42 o 
   2   8   8     1883.05     1883.96     28.93 o 
   3   8   8     4216.11     4146.38     54.92 o 
   4   8   8      646.40      592.13     21.61 o 
   5   8   8       25.99       25.05     10.94 o 
   6   8   8     1845.17     1806.85     39.76 o 
   7   8   8        6.28        5.95     12.15 o 
   8   8   8      167.69      123.70     19.78 o 
  -9   9   8      533.72      583.46     51.95 o 
  -8   9   8      300.80      297.02     27.79 o 
  -7   9   8      939.62      904.26     49.06 o 
  -6   9   8     1732.75     1842.23     42.29 o 
  -5   9   8       42.68       42.27      8.29 o 
  -4   9   8       17.77       18.35      7.09 o 
  -3   9   8     3151.06     3207.95     38.87 o 
  -2   9   8        7.17       -0.04      7.27 o 
  -1   9   8     6002.40     6096.36     60.91 o 
   0   9   8        2.14       15.23      7.03 o 
   1   9   8      938.14      908.24     27.38 o 
   2   9   8     5890.68     5890.26     62.15 o 
   3   9   8      689.80      654.02     24.00 o 
   4   9   8      144.21      134.83     13.59 o 
   5   9   8      153.97      171.80     15.37 o 
   6   9   8      281.76      279.06     31.79 o 
   7   9   8      661.67      656.81     56.27 o 
   8   9   8       25.46       28.78     16.74 o 
  -9  10   8      123.24      154.51     24.35 o 
  -8  10   8      690.88      603.63     34.90 o 
  -7  10   8      407.28      301.81     25.40 o 
  -6  10   8     1168.62     1060.68     32.93 o 
  -5  10   8       38.10       24.91      9.43 o 
  -4  10   8       25.27       46.91      9.71 o 
  -3  10   8      952.49      955.47     20.06 o 
  -2  10   8     2709.56     2845.01     35.92 o 
  -1  10   8     1217.43     1241.22     27.43 o 
   0  10   8       75.65       79.18      8.74 o 
   1  10   8     1657.64     1561.61     25.86 o 
   2  10   8      562.60      566.00     26.78 o 
   3  10   8      252.63      238.52     13.19 o 
   4  10   8       69.29       66.17     12.24 o 
   5  10   8       38.34       58.21     15.41 o 
   6  10   8      369.10      379.10     24.74 o 
   7  10   8       80.84      106.10     19.12 o 
  -9  11   8       20.85       32.81     18.42 o 
  -8  11   8      263.98      221.27     54.33 o 
  -7  11   8      134.99      168.90     21.90 o 
  -6  11   8      687.38      608.30     30.31 o 
  -5  11   8     1223.29     1282.90     35.78 o 
  -4  11   8       43.84       50.92     10.19 o 
  -3  11   8      494.86      464.91     20.23 o 
  -2  11   8      242.75      272.30     18.86 o 
  -1  11   8     1576.20     1524.80     25.00 o 
   0  11   8       27.18       16.99      7.65 o 
   1  11   8      559.88      590.98     17.08 o 
   2  11   8      576.06      578.57     18.01 o 
   3  11   8      856.14      828.86     32.42 o 
   4  11   8      321.98      323.91     39.91 o 
   5  11   8      154.31      152.49     18.23 o 
   6  11   8      408.38      525.25     50.10 o 
   7  11   8      285.12      327.13     61.46 o 
  -8  12   8     1098.42      966.75     44.24 o 
  -7  12   8      213.44      216.36     19.65 o 
  -6  12   8      426.18      421.41     30.48 o 
  -5  12   8       31.98       43.56     13.69 o 
  -4  12   8      168.48      126.28     14.79 o 
  -3  12   8     1161.41     1129.08     28.18 o 
  -2  12   8      423.73      400.92     16.74 o 
  -1  12   8      651.75      661.67     20.61 o 
   0  12   8       98.30      110.56     11.36 o 
   1  12   8       72.27       69.93     11.08 o 
   2  12   8       58.91       60.10     11.65 o 
   3  12   8      164.11      216.88     17.44 o 
   4  12   8       47.03       15.38     12.71 o 
   5  12   8        3.86       12.70     13.37 o 
   6  12   8       76.37       39.14     16.00 o 
   7  12   8       86.25      117.04     20.51 o 
  -8  13   8       20.28       38.89     18.33 o 
  -7  13   8       74.12       58.32     19.17 o 
  -6  13   8      613.87      594.95     27.19 o 
  -5  13   8     1262.15     1153.71     34.60 o 
  -4  13   8       25.93       29.64     11.97 o 
  -3  13   8       18.38       37.28     10.61 o 
  -2  13   8      245.17      232.04     14.39 o 
  -1  13   8      338.45      314.47     20.36 o 
   0  13   8      101.66       91.76     14.48 o 
   1  13   8        9.13        1.50     11.31 o 
   2  13   8      746.55      731.29     23.67 o 
   3  13   8      396.66      389.90     18.65 o 
   4  13   8      270.99      256.43     20.31 o 
   5  13   8      260.60      240.14     21.34 o 
   6  13   8      530.36      515.51     29.38 o 
   7  13   8      157.07      147.21     22.34 o 
  -8  14   8      667.84      672.43     31.83 o 
  -7  14   8       45.38       53.92     15.56 o 
  -6  14   8      555.95      549.89     27.26 o 
  -5  14   8      662.64      646.72     27.55 o 
  -4  14   8        1.40       12.91     12.16 o 
  -3  14   8     4179.10     4221.98     93.48 o 
  -2  14   8      331.09      320.24     21.19 o 
  -1  14   8      395.70      454.89     26.43 o 
   0  14   8     1044.10     1094.58     43.99 o 
   1  14   8       11.92       25.14     12.85 o 
   2  14   8      293.80      239.70     18.94 o 
   3  14   8      987.78     1074.19     51.58 o 
   4  14   8      714.62      682.45     36.52 o 
   5  14   8      274.75      303.06     28.16 o 
   6  14   8        2.35       11.53     15.72 o 
  -7  15   8       85.00       92.48     16.76 o 
  -6  15   8      620.21      657.24     29.73 o 
  -5  15   8      181.64      233.13     26.70 o 
  -4  15   8        0.74        2.33     15.11 o 
  -3  15   8       89.83       98.56     20.11 o 
  -2  15   8      405.96      302.69     34.51 o 
  -1  15   8       53.43       64.90     14.73 o 
   0  15   8      193.75      159.78     17.49 o 
   1  15   8     1322.63     1269.11     36.43 o 
   2  15   8      275.26      289.29     32.67 o 
   3  15   8     1180.59     1133.69     35.59 o 
   4  15   8      423.78      448.14     42.41 o 
   5  15   8       38.03       22.55     18.48 o 
   6  15   8      145.84      132.10     26.39 o 
  -7  16   8       18.60       -1.63     15.60 o 
  -6  16   8      596.77      608.59     38.02 o 
  -5  16   8     2116.54     2097.05    165.94 o 
  -4  16   8      139.40      162.43     24.06 o 
  -3  16   8     2036.96     1966.61     67.76 o 
  -2  16   8     1685.14     1775.82    118.82 o 
  -1  16   8      882.24      925.69     41.92 o 
   0  16   8      648.26      657.11     33.71 o 
   1  16   8        1.81       -3.26     13.23 o 
   2  16   8     1387.71     1406.68     86.78 o 
   3  16   8     1367.75     1390.36     71.08 o 
   4  16   8       19.71        5.99     17.36 o 
   5  16   8     1125.79      985.24     47.21 o 
  -6  17   8      172.34      175.13     26.44 o 
  -5  17   8      125.36      168.83     24.68 o 
  -4  17   8      449.45      364.04     33.88 o 
  -3  17   8      470.69      436.25     33.65 o 
  -2  17   8      621.94      610.39     36.58 o 
  -1  17   8       40.75       17.16     19.54 o 
   0  17   8      551.71      574.71     27.87 o 
   1  17   8      401.96      412.91     24.78 o 
   2  17   8       87.12       75.79     17.12 o 
   3  17   8      537.25      600.19     61.92 o 
   4  17   8        3.44       10.05     17.56 o 
   5  17   8       53.70       53.73     22.17 o 
  -6  18   8      598.48      641.12     41.18 o 
  -5  18   8      383.51      421.38     70.58 o 
  -4  18   8      118.63      143.25     24.98 o 
  -3  18   8      355.65      399.00     53.58 o 
  -2  18   8       26.92        3.26     18.46 o 
  -1  18   8      543.70      467.56     34.17 o 
   0  18   8     4126.01     4226.41    187.08 o 
   1  18   8      520.23      493.66     27.83 o 
   2  18   8      658.88      715.77     47.22 o 
   3  18   8      995.96     1037.68     58.60 o 
   4  18   8       81.66       54.06     22.21 o 
  -5  19   8       56.61       57.20     21.37 o 
  -4  19   8      131.38       84.69     23.81 o 
  -3  19   8      349.99      325.60     32.68 o 
  -2  19   8      357.04      335.81     39.46 o 
  -1  19   8       86.35      133.13     26.30 o 
   0  19   8       82.74      107.97     24.57 o 
   1  19   8      101.51      125.61     25.43 o 
   2  19   8       68.97       54.96     33.75 o 
   3  19   8      142.35      135.72     40.78 o 
   4  19   8       98.58       97.06     24.53 o 
  -4  20   8      207.56      190.28     28.52 o 
  -3  20   8      156.78      157.91     42.54 o 
  -2  20   8       23.90       19.90     19.67 o 
  -1  20   8      315.15      312.48     51.44 o 
   0  20   8      246.78      272.87     82.19 o 
   1  20   8       35.20       41.81     22.95 o 
   2  20   8      159.73      157.35     45.17 o 
   3  20   8      103.24       45.17     36.64 o 
  -3  21   8        4.01        4.24     18.94 o 
  -2  21   8      301.31      303.24     80.12 o 
  -1  21   8      515.48      461.05     37.35 o 
   0  21   8       49.72       95.83     27.35 o 
   1  21   8      138.78      124.49     27.07 o 
   2  21   8       10.83       34.25     35.13 o 
  -2  22   8      109.84      159.28     29.45 o 
  -1  22   8       99.56       89.54     25.72 o 
   0  22   8       12.31        7.01     19.45 o 
 -10   1   9        4.67        1.76     25.22 o 
  -9   1   9        3.19        8.41     12.04 o 
  -8   1   9      130.97      138.24     15.62 o 
  -7   1   9       47.40       14.38      8.15 o 
  -6   1   9       41.50       30.55      7.94 o 
  -5   1   9      220.06      222.55      8.88 o 
  -4   1   9      705.75      708.61     13.50 o 
  -3   1   9     2816.98     3035.08     30.36 o 
  -2   1   9      836.34      762.86     14.37 o 
  -1   1   9        3.74        2.91      5.63 o 
   0   1   9      943.64     1249.19     27.93 o 
   1   1   9     3217.77     3431.60     65.42 o 
   2   1   9     1344.46     1631.36     61.42 o 
   3   1   9      817.48      818.91     36.39 o 
   4   1   9      465.88      510.19     29.40 o 
   5   1   9      144.45      129.61     22.62 o 
   6   1   9      273.58      259.69     27.46 o 
   7   1   9      725.15      667.56    127.17 o 
   8   1   9       20.58       -2.44     21.33 o 
 -10   2   9        0.38       -2.78     24.15 o 
  -9   2   9       28.76       13.05     12.47 o 
  -8   2   9      111.70      134.97     15.92 o 
  -7   2   9      162.03      142.24     14.58 o 
  -6   2   9       24.75       30.65      8.15 o 
  -5   2   9      120.12      110.32     11.32 o 
  -4   2   9     1480.12     1495.05     22.70 o 
  -3   2   9      232.38      224.26      8.81 o 
  -2   2   9     3632.03     3754.47     51.06 o 
  -1   2   9     2420.08     2355.08     32.39 o 
   0   2   9     1094.89     1125.17     22.35 o 
   1   2   9      523.27      516.92     38.58 o 
   2   2   9       13.29       11.51     19.70 o 
   3   2   9      218.06      195.05     31.18 o 
   4   2   9      351.22      382.61     26.88 o 
   5   2   9        0.52        6.42     16.98 o 
   6   2   9      154.40      141.78     23.56 o 
   7   2   9        9.38       -1.12     18.88 o 
   8   2   9       35.99        5.14     21.38 o 
 -10   3   9      332.31      344.30     45.23 o 
  -9   3   9      217.77      167.66     18.57 o 
  -8   3   9      287.90      269.33     34.65 o 
  -7   3   9      798.08      782.79     26.93 o 
  -6   3   9      515.86      473.62     22.78 o 
  -5   3   9     1401.52     1299.82     25.88 o 
  -4   3   9     8947.77     9126.40     95.64 o 
  -3   3   9     2539.18     2610.55     36.65 o 
  -2   3   9      402.57      353.36     12.42 o 
  -1   3   9    15212.93    16388.14    156.28 o 
   0   3   9        4.30        1.29      6.64 o 
   1   3   9     6576.17     6607.27     70.25 o 
   2   3   9     2722.61     2789.01     39.05 o 
   3   3   9      218.03      209.50     15.44 o 
   4   3   9     2239.02     2263.71     45.44 o 
   5   3   9      909.43      873.39     30.48 o 
   6   3   9      150.73      171.94     24.88 o 
   7   3   9      813.89      787.33     41.97 o 
   8   3   9       52.16        5.37     21.68 o 
 -10   4   9       19.80       36.32     24.72 o 
  -9   4   9      305.49      298.62     32.86 o 
  -8   4   9        0.44        7.84     13.65 o 
  -7   4   9      172.52      191.00     15.99 o 
  -6   4   9      794.38      757.15     21.56 o 
  -5   4   9      100.82      102.10      9.84 o 
  -4   4   9       10.93       13.35      6.70 o 
  -3   4   9        1.33       -2.88      4.59 o 
  -2   4   9      215.87      252.77     18.24 o 
  -1   4   9      995.23      998.35     20.94 o 
   0   4   9      531.51      414.74     11.01 o 
   1   4   9       61.16       50.58      6.69 o 
   2   4   9     2243.46     2287.82     35.91 o 
   3   4   9     2295.34     2239.50     43.04 o 
   4   4   9      687.34      652.72     25.28 o 
   5   4   9       41.57       43.54     13.50 o 
   6   4   9      248.76      272.58     21.66 o 
   7   4   9      192.83      212.06     28.48 o 
   8   4   9      107.47      138.56     42.60 o 
  -9   5   9      219.57      218.67     22.75 o 
  -8   5   9      572.06      605.84     27.37 o 
  -7   5   9      578.27      641.08     21.40 o 
  -6   5   9      498.00      456.14     17.77 o 
  -5   5   9     2429.11     2316.84     37.10 o 
  -4   5   9    11998.46    12227.91    109.25 o 
  -3   5   9     1197.75     1246.72     19.80 o 
  -2   5   9     1481.18     1352.38     19.59 o 
  -1   5   9     3681.93     3724.20     39.07 o 
   0   5   9      629.27      600.46     16.19 o 
   1   5   9     5223.22     5219.87     53.82 o 
   2   5   9     3864.57     3810.91     49.15 o 
   3   5   9       31.54       21.88      8.76 o 
   4   5   9     2414.85     2350.97     52.04 o 
   5   5   9      983.31     1003.84     32.40 o 
   6   5   9        2.56       11.70     12.91 o 
   7   5   9     1638.75     1611.87     61.27 o 
   8   5   9      282.43      218.73     31.78 o 
  -9   6   9        4.49       14.55     12.78 o 
  -8   6   9       78.82       91.82     21.03 o 
  -7   6   9       45.98       39.34     10.13 o 
  -6   6   9      548.32      566.56     19.68 o 
  -5   6   9       76.67       85.17      8.54 o 
  -4   6   9     1059.30      996.18     19.44 o 
  -3   6   9       86.44       69.61      9.22 o 
  -2   6   9      398.58      419.56     12.24 o 
  -1   6   9      178.56      191.69     11.53 o 
   0   6   9     1756.07     2011.34     26.98 o 
   1   6   9     4003.94     4299.10     62.82 o 
   2   6   9     2428.14     2472.94     33.90 o 
   3   6   9       13.24       10.84      9.06 o 
   4   6   9      386.47      387.04     28.07 o 
   5   6   9        0.81        8.60     10.07 o 
   6   6   9      538.78      569.53     27.96 o 
   7   6   9      554.96      531.91     49.65 o 
   8   6   9        4.87       37.52     18.91 o 
  -9   7   9      486.04      491.99     33.39 o 
  -8   7   9      249.37      282.34     20.30 o 
  -7   7   9      126.28      145.23     13.28 o 
  -6   7   9     1840.52     1860.11     43.99 o 
  -5   7   9       54.43       51.98      9.25 o 
  -4   7   9     2800.33     2688.78     34.83 o 
  -3   7   9     1599.31     1628.77     24.72 o 
  -2   7   9      440.74      455.37     13.24 o 
  -1   7   9     2709.17     2689.57     35.94 o 
   0   7   9      197.61      206.68      9.70 o 
   1   7   9    11032.45    11656.51    105.35 o 
   2   7   9     4217.07     4034.75     47.13 o 
   3   7   9       92.86       90.07     11.62 o 
   4   7   9      125.47      107.98     12.82 o 
   5   7   9      605.17      600.74     22.91 o 
   6   7   9      959.34      901.38     28.73 o 
   7   7   9     2183.38     2315.96     48.18 o 
   8   7   9      135.20      168.35     19.29 o 
  -9   8   9      624.16      618.40     37.46 o 
  -8   8   9      336.62      302.66     26.58 o 
  -7   8   9      792.42      727.21     23.98 o 
  -6   8   9     1559.25     1574.39     32.48 o 
  -5   8   9        2.07       -7.10      7.10 o 
  -4   8   9      208.95      227.88     14.60 o 
  -3   8   9     1223.53     1242.61     21.89 o 
  -2   8   9      242.58      225.44     11.11 o 
  -1   8   9     2281.94     2497.82     46.26 o 
   0   8   9     2390.37     2175.09     31.13 o 
   1   8   9     3721.84     3725.28     43.78 o 
   2   8   9       75.62       73.17      9.42 o 
   3   8   9     2153.68     2146.57     47.82 o 
   4   8   9      612.66      628.41     29.23 o 
   5   8   9      613.10      581.33     22.89 o 
   6   8   9      880.55      826.62     28.78 o 
   7   8   9       86.37       95.70     16.61 o 
  -9   9   9      547.46      597.38     37.93 o 
  -8   9   9       39.47       34.45     13.75 o 
  -7   9   9       17.08       19.64     11.86 o 
  -6   9   9     1219.31     1221.97     49.80 o 
  -5   9   9       25.36       18.76      8.57 o 
  -4   9   9      644.28      569.05     18.62 o 
  -3   9   9      652.00      651.59     19.59 o 
  -2   9   9      409.82      418.98     14.12 o 
  -1   9   9     1243.02     1328.18     22.94 o 
   0   9   9      195.85      179.05     10.38 o 
   1   9   9     6845.15     6777.72     68.53 o 
   2   9   9     2425.36     2425.87     34.76 o 
   3   9   9       24.57       18.90     10.17 o 
   4   9   9      294.14      264.50     16.64 o 
   5   9   9      178.57      173.03     15.80 o 
   6   9   9       15.60       43.88     15.48 o 
   7   9   9      231.92      255.37     23.63 o 
  -9  10   9      277.20      347.83     31.60 o 
  -8  10   9      890.22      976.53     35.09 o 
  -7  10   9      207.07      202.78     18.79 o 
  -6  10   9     3278.32     3179.14     59.89 o 
  -5  10   9      104.31      107.29     14.38 o 
  -4  10   9      332.22      329.43     18.85 o 
  -3  10   9     7266.89     7231.39     82.29 o 
  -2  10   9     3738.23     3802.35     48.86 o 
  -1  10   9        8.13        3.00      7.34 o 
   0  10   9     4288.44     4288.81     48.52 o 
   1  10   9      600.64      574.68     20.87 o 
   2  10   9      801.29      795.70     20.29 o 
   3  10   9     5984.13     6221.02     68.52 o 
   4  10   9      818.20      833.17     25.82 o 
   5  10   9      322.55      319.55     21.73 o 
   6  10   9     2731.16     2929.66     62.44 o 
   7  10   9       17.24       28.40     19.54 o 
  -8  11   9       55.90       66.64     16.05 o 
  -7  11   9       78.24       59.84     14.76 o 
  -6  11   9       21.34       20.48     12.71 o 
  -5  11   9       16.12       15.16     11.06 o 
  -4  11   9     1972.44     1800.44     40.83 o 
  -3  11   9      703.03      671.02     25.42 o 
  -2  11   9     1100.31     1187.82     37.87 o 
  -1  11   9     1110.02     1073.89     21.61 o 
   0  11   9       68.15       77.23      9.29 o 
   1  11   9       67.96       77.93      9.80 o 
   2  11   9       67.91       73.88     10.21 o 
   3  11   9       14.95       18.76     12.88 o 
   4  11   9        1.34       -5.89     12.00 o 
   5  11   9        2.36        7.70     12.49 o 
   6  11   9      177.14      196.13     21.71 o 
   7  11   9       56.74       31.70     17.12 o 
  -8  12   9     1097.60     1116.50     39.16 o 
  -7  12   9       21.12       12.40     13.15 o 
  -6  12   9     1654.92     1789.56     44.28 o 
  -5  12   9     1628.66     1706.68     41.83 o 
  -4  12   9      238.23      221.66     17.66 o 
  -3  12   9     1826.22     1682.19     41.21 o 
  -2  12   9     3438.27     3353.75     91.73 o 
  -1  12   9       82.74       63.55     12.14 o 
   0  12   9     4695.55     4720.11     83.54 o 
   1  12   9      337.91      311.49     16.09 o 
   2  12   9      469.31      442.33     18.97 o 
   3  12   9     3141.38     3237.94     52.68 o 
   4  12   9      163.61      172.84     25.21 o 
   5  12   9      878.84      853.80     33.21 o 
   6  12   9     2194.68     2288.39     55.63 o 
   7  12   9       12.97       42.26     18.39 o 
  -8  13   9       29.86       40.20     14.71 o 
  -7  13   9       23.27       26.44     13.38 o 
  -6  13   9       28.57       23.54     13.26 o 
  -5  13   9       31.30       30.95     12.68 o 
  -4  13   9      115.42      110.14     14.66 o 
  -3  13   9       47.40       44.69     12.45 o 
  -2  13   9       16.86        7.57     10.45 o 
  -1  13   9       49.38       40.45     18.58 o 
   0  13   9       19.00       28.73     18.78 o 
   1  13   9      558.00      560.00     24.79 o 
   2  13   9      110.39      127.13     15.67 o 
   3  13   9       16.58        7.50     10.65 o 
   4  13   9        0.75        5.01     13.65 o 
   5  13   9       35.19       13.48     15.18 o 
   6  13   9      212.87      178.14     22.09 o 
  -8  14   9      175.22      184.39     22.28 o 
  -7  14   9       54.60       93.49     16.83 o 
  -6  14   9      583.23      602.13     28.21 o 
  -5  14   9      664.60      647.66     28.35 o 
  -4  14   9        0.35        9.23     11.38 o 
  -3  14   9     1776.22     1851.85     57.14 o 
  -2  14   9      599.55      634.45     35.78 o 
  -1  14   9     1495.28     1432.13     49.06 o 
   0  14   9      381.61      403.57     28.80 o 
   1  14   9      330.61      320.08     45.54 o 
   2  14   9      618.77      620.63     29.85 o 
   3  14   9     1859.86     1896.04     45.41 o 
   4  14   9       44.58       39.71     17.36 o 
   5  14   9      380.74      383.34     25.53 o 
   6  14   9     1739.97     1827.79     89.34 o 
  -7  15   9        3.93       18.20     13.86 o 
  -6  15   9        6.89       -9.72     12.20 o 
  -5  15   9      162.14      192.77     24.74 o 
  -4  15   9      166.16      146.43     28.86 o 
  -3  15   9        8.80        7.51     16.25 o 
  -2  15   9      300.40      303.92     45.67 o 
  -1  15   9       47.76       15.32     17.84 o 
   0  15   9      294.55      261.85     26.40 o 
   1  15   9      266.58      235.63     25.40 o 
   2  15   9       44.44       68.96     15.33 o 
   3  15   9      419.04      378.12     34.62 o 
   4  15   9       23.17       14.88     18.07 o 
   5  15   9        1.96      -15.65     15.65 o 
   6  15   9        1.13       27.56     20.60 o 
  -7  16   9       14.63       36.06     18.44 o 
  -6  16   9      174.86      194.52     26.11 o 
  -5  16   9       35.38       51.76     19.64 o 
  -4  16   9       26.77       10.20     15.65 o 
  -3  16   9      312.23      222.83     26.31 o 
  -2  16   9      234.61      242.75     26.73 o 
  -1  16   9       50.25       28.12     18.15 o 
   0  16   9     1868.66     1978.42     61.38 o 
   1  16   9     1002.03      945.73     43.13 o 
   2  16   9        1.03      -12.93     12.93 o 
   3  16   9        8.10       16.40     17.29 o 
   4  16   9        0.40      -15.94     15.94 o 
   5  16   9       30.97       56.56     21.37 o 
  -6  17   9       15.52       38.08     18.21 o 
  -5  17   9      225.78      269.93     29.76 o 
  -4  17   9      221.14      235.48     27.72 o 
  -3  17   9       40.70       44.39     20.32 o 
  -2  17   9      240.36      186.85     26.20 o 
  -1  17   9       52.98       68.24     35.51 o 
   0  17   9       10.26       30.24     19.84 o 
   1  17   9       10.84        2.24     18.19 o 
   2  17   9       12.26       -4.83     18.06 o 
   3  17   9        7.70      -21.71     28.11 o 
   4  17   9      138.57      152.21     25.25 o 
   5  17   9       13.04       33.17     27.35 o 
  -6  18   9       10.75       47.69     19.92 o 
  -5  18   9       15.59       14.44     29.74 o 
  -4  18   9        2.32        7.01     16.98 o 
  -3  18   9      110.13      181.61     26.99 o 
  -2  18   9       19.10       -8.44     17.29 o 
  -1  18   9      143.28      120.91     24.09 o 
   0  18   9      178.13      184.49     27.07 o 
   1  18   9       47.64       39.22     20.44 o 
   2  18   9       51.36       37.49     20.32 o 
   3  18   9      213.80      237.02     44.42 o 
   4  18   9      264.21      286.58     49.19 o 
  -5  19   9      155.71      226.46     29.56 o 
  -4  19   9      235.16      315.44     46.80 o 
  -3  19   9        1.98       10.42     19.21 o 
  -2  19   9      109.01      127.22     25.77 o 
  -1  19   9      700.64      680.53     90.22 o 
   0  19   9       53.54       60.09     22.88 o 
   1  19   9      557.72      569.80     37.48 o 
   2  19   9       52.35       25.60     32.75 o 
   3  19   9       26.24       47.68     37.89 o 
  -4  20   9       37.82       58.69     21.53 o 
  -3  20   9      454.57      424.93     37.13 o 
  -2  20   9      716.24      689.03     64.18 o 
  -1  20   9      183.73      220.06     30.55 o 
   0  20   9      955.12      941.61     48.91 o 
   1  20   9      338.72      340.75     33.27 o 
   2  20   9        4.94      -28.36     33.25 o 
   3  20   9       79.83       57.09     41.53 o 
  -3  21   9        0.04       -4.66     20.95 o 
  -2  21   9      186.72      148.86     37.33 o 
  -1  21   9      106.75      138.45     28.35 o 
   0  21   9       20.90       13.38     20.70 o 
   1  21   9      250.05      201.61     30.95 o 
 -10   0  10      266.32      194.24     37.14 o 
  -9   0  10      287.25      292.61     38.77 o 
  -8   0  10      621.13      584.46     44.54 o 
  -7   0  10      362.93      350.94     22.69 o 
  -6   0  10       22.24       18.28     10.58 o 
  -5   0  10       98.17      122.61     10.79 o 
  -4   0  10     6762.81     7235.43     89.22 o 
  -3   0  10    11361.48    12054.53    136.24 o 
  -2   0  10      303.02      219.86     11.47 o 
  -1   0  10     3937.59     4287.18     64.97 o 
   0   0  10        1.12       13.98      7.44 o 
   1   0  10     4452.99     4330.52    111.17 o 
   2   0  10     2412.93     2296.32     78.67 o 
   3   0  10      576.63      561.63     42.41 o 
   4   0  10      804.97      796.64     54.46 o 
   5   0  10       67.97       73.90     29.74 o 
   6   0  10     2494.23     2458.93     98.25 o 
   7   0  10     1821.11     1955.28     89.97 o 
   8   0  10      426.35      279.18     48.81 o 
 -10   1  10       58.37       72.41     43.48 o 
  -9   1  10     1189.92     1235.15     47.86 o 
  -8   1  10        2.44       11.01     13.17 o 
  -7   1  10     1146.81     1079.48     30.64 o 
  -6   1  10     1974.04     1882.21     41.00 o 
  -5   1  10      227.69      213.88     11.37 o 
  -4   1  10    14493.17    15651.13    123.59 o 
  -3   1  10      118.24      111.20      5.76 o 
  -2   1  10     3237.07     3544.51     38.74 o 
  -1   1  10    25774.53    27559.98    253.46 o 
   0   1  10     3281.66     3299.98     39.72 o 
   1   1  10     4536.79     4250.21     60.34 o 
   2   1  10     4189.04     4615.19    105.59 o 
   3   1  10        9.17       23.21     17.48 o 
   4   1  10     6445.84     6651.57    117.37 o 
   5   1  10     4702.13     5186.59    103.05 o 
   6   1  10      369.50      365.08     31.23 o 
   7   1  10      296.64      263.32     31.40 o 
   8   1  10      307.10      325.36     35.04 o 
 -10   2  10        8.88       14.26     29.99 o 
  -9   2  10        3.53       -7.76     23.02 o 
  -8   2  10        0.67        7.45     10.25 o 
  -7   2  10      843.70      803.10     30.92 o 
  -6   2  10       62.95       61.00      9.55 o 
  -5   2  10      187.34      219.85     11.97 o 
  -4   2  10     5287.96     5330.77     55.26 o 
  -3   2  10      924.14      938.96     19.51 o 
  -2   2  10      418.71      407.53     17.89 o 
  -1   2  10      220.17      159.95     12.89 o 
   0   2  10       98.03      102.05      9.07 o 
   1   2  10     4022.19     4021.41     58.07 o 
   2   2  10     2838.61     2671.53     86.70 o 
   3   2  10      200.04      188.50     21.91 o 
   4   2  10     1818.88     2035.40     59.22 o 
   5   2  10     2579.49     2641.76     72.52 o 
   6   2  10      315.02      361.14     31.45 o 
   7   2  10      112.27       87.83     24.72 o 
   8   2  10       12.38       11.79     23.77 o 
 -10   3  10      164.72      158.46     25.22 o 
  -9   3  10     1769.48     1855.71     59.44 o 
  -8   3  10       24.82        7.57     10.90 o 
  -7   3  10      834.94      783.69     32.18 o 
  -6   3  10     4059.62     3944.26     70.92 o 
  -5   3  10      223.62      232.45     12.35 o 
  -4   3  10     3809.55     3988.83     50.70 o 
  -3   3  10       57.36       43.69      7.24 o 
  -2   3  10      525.50      517.99     16.06 o 
  -1   3  10      756.15      556.00     16.39 o 
   0   3  10     1264.32     1102.44     22.94 o 
   1   3  10      167.03      200.65     13.81 o 
   2   3  10      504.41      459.26     18.56 o 
   3   3  10     1560.26     1673.51     37.39 o 
   4   3  10       14.19       21.61     12.45 o 
   5   3  10        5.15       15.92     18.94 o 
   6   3  10      214.55      218.16     27.00 o 
   7   3  10       22.16       24.03     21.20 o 
   8   3  10      447.89      501.19     39.37 o 
 -10   4  10      134.44      151.20     36.01 o 
  -9   4  10       41.24       61.64     14.99 o 
  -8   4  10        2.48       -7.80     10.32 o 
  -7   4  10      393.80      404.62     20.95 o 
  -6   4  10     1603.82     1495.43     30.24 o 
  -5   4  10      347.13      336.20     14.40 o 
  -4   4  10      450.97      417.64     15.57 o 
  -3   4  10       19.18       34.28      7.31 o 
  -2   4  10     2700.03     2966.54     40.23 o 
  -1   4  10      515.75      524.30     16.62 o 
   0   4  10     2800.42     3093.97     35.32 o 
   1   4  10     1448.82     1252.14     21.46 o 
   2   4  10      714.20      730.85     20.01 o 
   3   4  10      156.88      137.97     12.10 o 
   4   4  10      109.29      102.24     15.02 o 
   5   4  10       52.09       29.14     16.75 o 
   6   4  10     1208.93     1066.07     65.87 o 
   7   4  10       48.45       38.61     22.08 o 
   8   4  10       34.63        4.27     36.64 o 
  -9   5  10      373.58      440.61     25.36 o 
  -8   5  10       76.44      111.98     15.64 o 
  -7   5  10       31.92       17.37     10.71 o 
  -6   5  10     1049.44     1000.79     25.27 o 
  -5   5  10      781.70      761.94     20.85 o 
  -4   5  10       12.31       19.99      7.66 o 
  -3   5  10      714.48      687.50     18.89 o 
  -2   5  10      185.57      205.87     11.31 o 
  -1   5  10       47.10       29.77      8.13 o 
   0   5  10     2652.47     2718.28     32.89 o 
   1   5  10      250.85      248.64     11.45 o 
   2   5  10      200.16      196.35     22.38 o 
   3   5  10      409.87      430.62     17.47 o 
   4   5  10        1.17       -3.88      8.90 o 
   5   5  10      198.54      212.40     19.29 o 
   6   5  10        2.00        4.20     13.77 o 
   7   5  10       69.44       34.11     21.96 o 
   8   5  10      649.82      676.05     44.98 o 
  -9   6  10      202.63      204.91     20.10 o 
  -8   6  10        4.62        0.21     10.74 o 
  -7   6  10      533.36      547.99     35.50 o 
  -6   6  10     2016.84     2069.07     37.06 o 
  -5   6  10      916.19      888.04     22.79 o 
  -4   6  10      137.80      133.05     10.90 o 
  -3   6  10     1310.50     1306.74     36.40 o 
  -2   6  10     2351.38     2202.17     34.42 o 
  -1   6  10     1053.48     1030.36     29.00 o 
   0   6  10     4402.80     4438.99     47.58 o 
   1   6  10     2166.67     2193.89     39.04 o 
   2   6  10      666.55      642.57     19.74 o 
   3   6  10     2591.94     2606.18     47.85 o 
   4   6  10        2.77       -1.98      9.92 o 
   5   6  10      224.74      246.12     17.18 o 
   6   6  10      180.57      178.54     17.01 o 
   7   6  10        0.89       -5.43     21.79 o 
  -9   7  10       29.96       46.51     18.40 o 
  -8   7  10      210.07      197.92     18.69 o 
  -7   7  10       21.09        9.02      9.13 o 
  -6   7  10       61.01       54.68     10.08 o 
  -5   7  10     2746.94     2632.11     41.66 o 
  -4   7  10      502.06      437.10     17.33 o 
  -3   7  10      420.04      390.16     15.36 o 
  -2   7  10     3711.65     3637.08     48.39 o 
  -1   7  10      122.20      118.49     13.98 o 
   0   7  10     2986.21     3154.17     37.87 o 
   1   7  10     2669.21     2635.67     34.94 o 
   2   7  10      839.89      786.79     19.96 o 
   3   7  10     1231.60     1211.14     28.39 o 
   4   7  10      501.97      480.71     20.31 o 
   5   7  10      448.46      478.30     21.55 o 
   6   7  10      723.47      670.65     52.96 o 
   7   7  10       20.22       13.08     14.86 o 
  -9   8  10      142.50      218.33     26.48 o 
  -8   8  10       47.24       67.39     18.26 o 
  -7   8  10        3.44       -6.57      8.72 o 
  -6   8  10     1858.27     1869.47     35.94 o 
  -5   8  10     1871.04     1857.17     35.35 o 
  -4   8  10       96.70       88.51     10.22 o 
  -3   8  10     2311.18     2395.22     37.89 o 
  -2   8  10      518.59      463.83     22.58 o 
  -1   8  10      271.80      253.40     13.61 o 
   0   8  10     1834.98     1814.07     32.58 o 
   1   8  10      184.30      192.77     11.35 o 
   2   8  10     1542.82     1610.96     27.95 o 
   3   8  10     3383.18     3204.95     48.29 o 
   4   8  10       79.81       72.59     12.57 o 
   5   8  10      553.49      504.83     21.88 o 
   6   8  10     1363.93     1387.65     36.30 o 
   7   8  10      207.75      207.00     19.58 o 
  -9   9  10      326.82      290.35     29.54 o 
  -8   9  10      128.24       95.21     16.50 o 
  -7   9  10      113.31      115.01     15.92 o 
  -6   9  10      147.99      112.45     24.44 o 
  -5   9  10       92.74       83.14     10.96 o 
  -4   9  10      718.59      745.01     21.81 o 
  -3   9  10      207.37      207.29     14.20 o 
  -2   9  10     1904.66     1851.75     41.04 o 
  -1   9  10     1549.33     1468.66     28.86 o 
   0   9  10      348.39      329.95     15.46 o 
   1   9  10     1094.81     1045.34     25.21 o 
   2   9  10      627.93      653.46     23.72 o 
   3   9  10     1269.02     1237.67     44.37 o 
   4   9  10      475.93      451.38     20.86 o 
   5   9  10        3.33        1.76     11.66 o 
   6   9  10      140.44      157.40     20.25 o 
   7   9  10      316.05      274.75     39.00 o 
  -9  10  10      126.24       88.89     21.47 o 
  -8  10  10      487.34      398.24     24.78 o 
  -7  10  10       25.85       27.56     12.26 o 
  -6  10  10      864.45      836.09     29.84 o 
  -5  10  10      598.10      536.11     25.60 o 
  -4  10  10       97.21      112.27     16.75 o 
  -3  10  10      461.14      457.31     25.05 o 
  -2  10  10     3376.70     3435.20     48.48 o 
  -1  10  10      321.85      319.02     17.51 o 
   0  10  10      266.36      256.17     14.61 o 
   1  10  10      523.00      568.10     17.44 o 
   2  10  10      466.92      448.88     16.44 o 
   3  10  10     1678.07     1723.85     31.35 o 
   4  10  10     1003.85      932.60     42.36 o 
   5  10  10       21.85        9.70     20.18 o 
   6  10  10       21.94       24.69     16.05 o 
   7  10  10       25.28        4.25     14.84 o 
  -8  11  10        3.97       -5.11     12.55 o 
  -7  11  10      342.84      377.55     23.28 o 
  -6  11  10      522.59      479.36     24.39 o 
  -5  11  10       23.76       24.71     11.92 o 
  -4  11  10      172.57      171.67     16.21 o 
  -3  11  10       23.99       51.11     12.49 o 
  -2  11  10        2.50       -2.85     10.15 o 
  -1  11  10      495.38      513.85     18.90 o 
   0  11  10      219.77      243.86     14.50 o 
   1  11  10      631.59      613.99     18.51 o 
   2  11  10      287.22      308.32     14.78 o 
   3  11  10      643.51      628.13     22.86 o 
   4  11  10      255.29      235.74     20.02 o 
   5  11  10        0.55       -6.36     12.83 o 
   6  11  10        0.45       -1.31     15.02 o 
   7  11  10      133.12      158.20     26.24 o 
  -8  12  10        2.25      -10.39     18.55 o 
  -7  12  10      102.98      118.97     17.59 o 
  -6  12  10      186.76      169.07     18.05 o 
  -5  12  10      446.10      442.99     23.15 o 
  -4  12  10      967.39      999.32     36.71 o 
  -3  12  10      841.52      772.51     27.60 o 
  -2  12  10     1352.90     1357.83     35.27 o 
  -1  12  10      299.88      299.19     18.82 o 
   0  12  10      447.26      411.57     20.81 o 
   1  12  10      552.80      551.97     25.47 o 
   2  12  10       13.46        7.41     10.30 o 
   3  12  10      533.34      547.60     22.04 o 
   4  12  10      679.12      620.63     28.15 o 
   5  12  10      368.15      366.37     25.05 o 
   6  12  10       30.42       18.01     15.98 o 
  -8  13  10        0.40       19.49     14.44 o 
  -7  13  10      180.86      178.51     24.35 o 
  -6  13  10      455.20      417.17     25.86 o 
  -5  13  10       89.25      110.74     15.99 o 
  -4  13  10      225.07      242.62     22.67 o 
  -3  13  10      133.96      127.31     15.70 o 
  -2  13  10      528.73      518.85     23.43 o 
  -1  13  10       12.04        9.79     15.41 o 
   0  13  10       30.70       28.68     27.35 o 
   1  13  10      771.16      791.81     80.68 o 
   2  13  10     1303.50     1209.72     45.13 o 
   3  13  10      286.80      304.85     25.36 o 
   4  13  10      333.51      326.46     30.49 o 
   5  13  10       22.03       -5.21     14.84 o 
   6  13  10      458.85      486.23     29.82 o 
  -7  14  10       27.04       35.63     14.38 o 
  -6  14  10      382.44      396.59     40.82 o 
  -5  14  10     1333.74     1414.14     43.38 o 
  -4  14  10        0.09       12.57     12.16 o 
  -3  14  10      646.72      684.47     37.64 o 
  -2  14  10        2.49       -4.28     15.93 o 
  -1  14  10       11.78       -2.61     18.63 o 
   0  14  10     1565.39     1506.51     50.51 o 
   1  14  10        1.59      -10.57     22.65 o 
   2  14  10      710.65      654.61     36.37 o 
   3  14  10     1513.96     1586.82     53.64 o 
   4  14  10      653.60      664.57     99.38 o 
   5  14  10      242.37      234.25     22.96 o 
   6  14  10      418.26      434.25     37.98 o 
  -7  15  10       45.42       47.62     15.68 o 
  -6  15  10       37.25       18.12     13.26 o 
  -5  15  10      238.95      287.09     43.35 o 
  -4  15  10        1.75       12.65     16.65 o 
  -3  15  10      539.98      478.12     33.74 o 
  -2  15  10     1476.31     1251.91     48.84 o 
  -1  15  10      179.04      210.00     44.17 o 
   0  15  10     1566.83     1597.09     58.41 o 
   1  15  10     1928.88     1854.03     58.50 o 
   2  15  10       48.20       99.35     21.42 o 
   3  15  10      159.09      175.66     50.82 o 
   4  15  10        0.94       -5.77     29.49 o 
   5  15  10      506.44      535.03     58.09 o 
  -7  16  10        5.19       19.47     18.36 o 
  -6  16  10      520.96      494.22     38.21 o 
  -5  16  10     1301.35     1335.16     53.28 o 
  -4  16  10       35.23       41.76     17.58 o 
  -3  16  10      734.29      773.80     40.99 o 
  -2  16  10      540.66      549.09     42.29 o 
  -1  16  10       54.80       45.57     20.71 o 
   0  16  10     2017.65     1869.44     60.07 o 
   1  16  10      948.52      950.55     45.01 o 
   2  16  10      700.05      746.29     39.39 o 
   3  16  10      899.01      846.45     66.25 o 
   4  16  10      115.12       99.25     37.27 o 
   5  16  10     1130.50     1214.10     81.43 o 
  -6  17  10      246.02      286.48     30.59 o 
  -5  17  10      584.61      610.40     39.39 o 
  -4  17  10      199.25      211.18     27.46 o 
  -3  17  10      182.32      232.44     37.20 o 
  -2  17  10       65.17       82.31     21.79 o 
  -1  17  10       71.91       60.81     33.19 o 
   0  17  10      441.21      462.42     34.78 o 
   1  17  10     1372.00     1401.72     53.50 o 
   2  17  10        2.61      -17.08     17.08 o 
   3  17  10      445.91      427.49     52.82 o 
   4  17  10      371.41      373.04     53.58 o 
  -5  18  10      429.55      424.12     35.52 o 
  -4  18  10       12.46       -5.78     17.29 o 
  -3  18  10      501.33      586.23     39.65 o 
  -2  18  10      892.52      984.71     47.95 o 
  -1  18  10        3.37       18.86     20.04 o 
   0  18  10     1453.78     1292.12     58.72 o 
   1  18  10      743.46      721.65     41.50 o 
   2  18  10      163.09      170.00     27.40 o 
   3  18  10      303.86      300.39     47.93 o 
   4  18  10      272.94      351.58     52.45 o 
  -5  19  10       52.69       78.96     38.40 o 
  -4  19  10       50.86      109.88     32.81 o 
  -3  19  10       17.58       66.71     22.77 o 
  -2  19  10       30.49       17.18     19.74 o 
  -1  19  10        1.42       13.29     20.88 o 
   0  19  10      212.37      208.45     29.33 o 
   1  19  10       77.01       96.02     24.29 o 
   2  19  10       37.93       23.59     33.00 o 
   3  19  10      251.56      164.50     43.29 o 
  -4  20  10        1.08       -4.39     17.96 o 
  -3  20  10      178.93      170.93     28.52 o 
  -2  20  10       97.97       84.77     34.88 o 
  -1  20  10        4.64       42.25     21.53 o 
   0  20  10      154.20      182.46     29.27 o 
   1  20  10      812.71      815.04     46.81 o 
   2  20  10        2.31       -5.77     35.26 o 
  -2  21  10       10.23       18.72     19.41 o 
  -1  21  10      488.96      519.17     39.62 o 
   0  21  10      106.29      107.63     28.26 o 
   1  21  10       68.73       31.29     31.06 o 
 -10   1  11        3.47      -15.50     15.50 o 
  -9   1  11        4.28       17.73     16.44 o 
  -8   1  11      343.79      298.41     41.78 o 
  -7   1  11      310.79      295.08     24.26 o 
  -6   1  11       33.08       34.39     20.77 o 
  -5   1  11        3.69       15.31      9.16 o 
  -4   1  11     1371.00     1395.68     28.97 o 
  -3   1  11     1640.85     1720.70     24.60 o 
  -2   1  11       71.97       90.63      7.89 o 
  -1   1  11     1381.50     1586.37     30.70 o 
   0   1  11      529.68      595.66     22.71 o 
   1   1  11     1273.77     1267.70     29.38 o 
   2   1  11       27.45        1.52     16.19 o 
   3   1  11       29.04       31.10     19.26 o 
   4   1  11      372.26      329.05     50.94 o 
   5   1  11      621.95      575.62     35.61 o 
   6   1  11      388.08      329.72     43.79 o 
   7   1  11       59.02       69.59     25.13 o 
   8   1  11        1.41      -17.94     32.87 o 
  -9   2  11      320.44      382.20     31.23 o 
  -8   2  11       66.45       59.20     17.32 o 
  -7   2  11     1099.02     1073.61     40.54 o 
  -6   2  11     1676.68     1659.14     36.46 o 
  -5   2  11       31.98       32.17     14.57 o 
  -4   2  11     3056.65     3116.56     37.90 o 
  -3   2  11     9259.59    10202.14    104.68 o 
  -2   2  11      510.83      569.26     15.85 o 
  -1   2  11     2914.82     2676.51     54.59 o 
   0   2  11     4074.15     4339.58     49.50 o 
   1   2  11     1053.83     1066.50     90.72 o 
   2   2  11     1299.38     1247.01     31.54 o 
   3   2  11       69.39      104.88     38.40 o 
   4   2  11      317.34      309.57     28.11 o 
   5   2  11      929.92      803.25     41.38 o 
   6   2  11       52.31       38.27     20.94 o 
   7   2  11      419.08      425.06     36.52 o 
   8   2  11      520.76      542.86     43.78 o 
  -9   3  11      194.98      132.67     23.65 o 
  -8   3  11      909.08      894.78     39.20 o 
  -7   3  11     1312.77     1312.61     44.55 o 
  -6   3  11      151.57      164.41     12.37 o 
  -5   3  11      831.13      770.09     26.39 o 
  -4   3  11     1892.10     1814.28     30.75 o 
  -3   3  11      491.12      551.14     16.78 o 
  -2   3  11       38.39       26.58      7.46 o 
  -1   3  11      813.75      906.42     38.83 o 
   0   3  11      257.56      267.32     13.31 o 
   1   3  11      823.64      858.55     26.87 o 
   2   3  11      330.85      308.59     40.53 o 
   3   3  11      356.41      327.84     34.94 o 
   4   3  11      145.95      127.24     23.46 o 
   5   3  11       63.60       35.75     20.09 o 
   6   3  11       99.34      132.08     26.10 o 
   7   3  11       95.90       75.14     25.50 o 
  -9   4  11      592.43      621.56     57.15 o 
  -8   4  11      552.87      524.69     41.97 o 
  -7   4  11     1834.20     1793.89     41.14 o 
  -6   4  11     1593.21     1629.95     32.23 o 
  -5   4  11      723.79      671.60     20.10 o 
  -4   4  11     7266.68     7484.26     83.52 o 
  -3   4  11     4431.14     4410.01     54.84 o 
  -2   4  11      888.88      894.04     21.00 o 
  -1   4  11     8939.99     8784.31     93.37 o 
   0   4  11     2158.52     2058.99     37.20 o 
   1   4  11     2329.17     2390.79     35.07 o 
   2   4  11     4116.04     4207.15    127.39 o 
   3   4  11     1270.43     1180.38     27.31 o 
   4   4  11      127.30      142.46     16.76 o 
   5   4  11      130.72      171.42     24.97 o 
   6   4  11      202.19      138.50     26.78 o 
   7   4  11      188.68      251.95     31.23 o 
  -9   5  11      375.22      382.46     30.91 o 
  -8   5  11      510.90      508.36     24.47 o 
  -7   5  11     1638.59     1682.21     39.77 o 
  -6   5  11      666.60      629.64     21.14 o 
  -5   5  11      581.40      612.64     19.73 o 
  -4   5  11     2525.83     2471.55     38.26 o 
  -3   5  11       15.88       28.38      8.60 o 
  -2   5  11     1017.34     1090.49     23.85 o 
  -1   5  11     1842.74     1830.33     31.69 o 
   0   5  11      357.64      353.36     15.33 o 
   1   5  11      179.86      166.74     10.04 o 
   2   5  11        2.00        8.36      8.44 o 
   3   5  11      993.60      996.80     32.94 o 
   4   5  11     1168.59     1078.52     33.03 o 
   5   5  11       67.10       86.63     18.64 o 
   6   5  11      302.63      251.90     22.57 o 
   7   5  11      113.47      117.73     38.90 o 
  -9   6  11      283.81      342.88     52.13 o 
  -8   6  11      324.87      301.53     20.52 o 
  -7   6  11     3261.72     3356.08     52.33 o 
  -6   6  11     1822.46     1798.13     35.04 o 
  -5   6  11       32.92       45.17      9.44 o 
  -4   6  11     3889.00     4029.74     58.68 o 
  -3   6  11      391.14      368.33     15.06 o 
  -2   6  11      815.57      772.31     21.57 o 
  -1   6  11     8489.14     8634.07     93.69 o 
   0   6  11      852.03      878.44     22.92 o 
   1   6  11     1987.48     2028.76     30.00 o 
   2   6  11     1217.56     1261.70     28.94 o 
   3   6  11       62.10       39.36     10.77 o 
   4   6  11      690.57      667.21     23.32 o 
   5   6  11     2012.73     2115.22     42.63 o 
   6   6  11        5.65       13.76     11.84 o 
   7   6  11      495.19      508.42     25.45 o 
  -9   7  11      487.31      568.65     52.32 o 
  -8   7  11        4.90        5.84     11.02 o 
  -7   7  11      237.68      276.32     25.03 o 
  -6   7  11      561.51      570.38     20.54 o 
  -5   7  11      355.77      322.80     15.77 o 
  -4   7  11      772.10      724.26     21.21 o 
  -3   7  11      189.12      215.55     12.89 o 
  -2   7  11       44.25       32.88     10.59 o 
  -1   7  11     2434.99     2492.34     42.56 o 
   0   7  11     2112.12     1932.80     34.42 o 
   1   7  11       69.25       63.62     11.39 o 
   2   7  11      440.40      469.50     17.98 o 
   3   7  11     2069.35     2092.28     61.89 o 
   4   7  11       18.11        9.06     10.62 o 
   5   7  11     1127.06     1105.05     35.08 o 
   6   7  11      276.86      273.79     21.84 o 
   7   7  11      118.18      106.85     17.45 o 
  -9   8  11       15.39       13.30     16.73 o 
  -8   8  11      149.12      118.27     20.09 o 
  -7   8  11     1378.47     1393.45     44.57 o 
  -6   8  11      747.56      703.81     22.88 o 
  -5   8  11        7.14       14.32      8.79 o 
  -4   8  11        7.00       -4.93      7.75 o 
  -3   8  11      437.55      477.10     17.89 o 
  -2   8  11       63.84       69.69     10.46 o 
  -1   8  11     2349.83     2226.92     37.04 o 
   0   8  11        6.35        3.59      9.53 o 
   1   8  11     8010.15     8146.57     92.36 o 
   2   8  11      454.53      433.47     16.16 o 
   3   8  11      236.10      233.45     15.87 o 
   4   8  11     1398.03     1429.60     33.41 o 
   5   8  11      655.45      566.07     24.16 o 
   6   8  11        0.15        0.88     12.27 o 
   7   8  11        5.26      -11.68     12.91 o 
  -9   9  11      194.09      190.40     26.41 o 
  -8   9  11      577.11      572.28     40.65 o 
  -7   9  11       53.84       47.43     13.35 o 
  -6   9  11      296.79      300.45     20.07 o 
  -5   9  11     1046.69      971.05     25.24 o 
  -4   9  11     1627.91     1575.07     31.71 o 
  -3   9  11     2209.99     2237.73     37.83 o 
  -2   9  11     2693.44     2684.41     46.04 o 
  -1   9  11      254.17      289.10     19.18 o 
   0   9  11     2750.08     2641.12     42.21 o 
   1   9  11      177.04      165.98     15.43 o 
   2   9  11      534.78      526.69     20.93 o 
   3   9  11     3907.83     4084.22     67.63 o 
   4   9  11       33.54       35.48     11.88 o 
   5   9  11      133.23      141.85     16.36 o 
   6   9  11     1831.68     1878.64     65.91 o 
   7   9  11      148.18      143.81     21.21 o 
  -8  10  11      113.02      127.67     18.59 o 
  -7  10  11      184.08      219.46     22.51 o 
  -6  10  11        1.28      -10.13     10.13 o 
  -5  10  11      651.08      605.23     26.03 o 
  -4  10  11      408.10      391.36     27.21 o 
  -3  10  11     1494.63     1450.31     29.91 o 
  -2  10  11      530.55      512.53     21.95 o 
  -1  10  11      442.23      410.85     17.12 o 
   0  10  11        2.88        5.29      9.95 o 
   1  10  11        4.18       13.05     17.40 o 
   2  10  11     1140.59     1109.66     29.12 o 
   3  10  11        2.64       -3.05     10.31 o 
   4  10  11      278.44      269.96     18.13 o 
   5  10  11      634.48      633.16     29.79 o 
   6  10  11      377.89      419.50     35.27 o 
  -8  11  11      355.49      379.23     24.93 o 
  -7  11  11      124.02      133.57     17.63 o 
  -6  11  11     1102.73     1088.25     34.46 o 
  -5  11  11     1090.73     1134.77     34.44 o 
  -4  11  11      821.38      774.73     28.51 o 
  -3  11  11      448.37      461.38     22.44 o 
  -2  11  11     2519.42     2446.69     48.90 o 
  -1  11  11      135.11      101.79     11.79 o 
   0  11  11     5258.84     5368.98     79.60 o 
   1  11  11     5589.50     5674.02     71.96 o 
   2  11  11       44.29       46.96     12.37 o 
   3  11  11     2032.82     1992.22     53.25 o 
   4  11  11      492.51      555.65     51.57 o 
   5  11  11      162.03      176.09     20.82 o 
   6  11  11     1154.44     1138.62     66.19 o 
  -8  12  11      197.68      241.25     22.47 o 
  -7  12  11       88.66      100.59     16.29 o 
  -6  12  11      373.97      399.59     23.26 o 
  -5  12  11     1201.25     1098.35     33.97 o 
  -4  12  11        3.85       20.30     12.05 o 
  -3  12  11      299.01      295.77     25.86 o 
  -2  12  11        5.63       26.98     12.00 o 
  -1  12  11       19.82       14.49     12.18 o 
   0  12  11     1177.43     1109.17     32.68 o 
   1  12  11      152.18      139.16     21.17 o 
   2  12  11       75.14       87.51     16.17 o 
   3  12  11       47.53       37.06     15.29 o 
   4  12  11       54.79       89.45     22.04 o 
   5  12  11      512.71      460.99     36.02 o 
   6  12  11      489.92      582.09     32.04 o 
  -8  13  11      168.85      176.71     21.14 o 
  -7  13  11      546.32      502.03     45.22 o 
  -6  13  11      968.78     1000.33     34.75 o 
  -5  13  11     1675.30     1588.82     42.87 o 
  -4  13  11     1091.62     1061.19     34.08 o 
  -3  13  11     1774.50     1756.32     55.77 o 
  -2  13  11     4851.52     4855.12     77.03 o 
  -1  13  11        4.37       41.07     17.85 o 
   0  13  11     2776.44     2652.80     68.57 o 
   1  13  11     1155.22     1072.50     44.38 o 
   2  13  11     1058.36      957.51     41.52 o 
   3  13  11     2673.99     2731.69     57.57 o 
   4  13  11      216.25      235.39     28.16 o 
   5  13  11      299.48      257.95     30.50 o 
   6  13  11      828.82      913.65     49.19 o 
  -7  14  11      108.28      126.82     18.77 o 
  -6  14  11      250.45      252.66     21.82 o 
  -5  14  11      266.75      221.70     19.78 o 
  -4  14  11       68.68       72.44     15.01 o 
  -3  14  11      448.70      479.61     32.56 o 
  -2  14  11       63.55       51.09     18.51 o 
  -1  14  11       88.06       90.01     20.44 o 
   0  14  11      455.83      444.18     30.56 o 
   1  14  11        9.53       -8.62     26.41 o 
   2  14  11      487.86      471.38     32.29 o 
   3  14  11      464.14      454.60     33.03 o 
   4  14  11        2.22       -7.65     29.11 o 
   5  14  11        3.08       16.16     22.42 o 
  -7  15  11      178.94      176.68     20.90 o 
  -6  15  11      113.88      108.05     17.31 o 
  -5  15  11      421.78      384.44     30.99 o 
  -4  15  11        0.15       -5.75     15.67 o 
  -3  15  11      328.43      252.59     27.72 o 
  -2  15  11     1207.30     1243.95     72.90 o 
  -1  15  11      449.13      409.43     35.01 o 
   0  15  11      354.47      340.05     57.22 o 
   1  15  11        8.68        2.84     17.75 o 
   2  15  11      143.13      128.61     23.72 o 
   3  15  11      349.38      353.69     37.58 o 
   4  15  11       46.85       51.70     34.51 o 
   5  15  11       15.18      -13.55     27.98 o 
  -6  16  11        0.24       -2.11     16.10 o 
  -5  16  11        0.95      -16.06     16.06 o 
  -4  16  11       21.64       31.44     19.16 o 
  -3  16  11      213.17      163.53     24.87 o 
  -2  16  11      219.91      247.90     40.72 o 
  -1  16  11      164.01      139.28     24.29 o 
   0  16  11      437.27      455.17     70.39 o 
   1  16  11      187.90      193.06     26.44 o 
   2  16  11      294.33      267.24     62.93 o 
   3  16  11       80.56       41.94     25.35 o 
   4  16  11        3.52        0.50     29.24 o 
  -6  17  11       51.61       93.75     22.60 o 
  -5  17  11      139.32      203.92     27.98 o 
  -4  17  11      135.92      166.82     26.04 o 
  -3  17  11      100.24      118.04     24.57 o 
  -2  17  11      150.44      132.83     37.33 o 
  -1  17  11      165.83      160.64     42.54 o 
   0  17  11      271.04      265.24     29.48 o 
   1  17  11       83.95       75.21     22.75 o 
   2  17  11       19.08       -9.18     19.01 o 
   3  17  11        1.63      -22.84     30.99 o 
   4  17  11       23.43      -12.67     33.50 o 
  -5  18  11       11.58        0.22     18.95 o 
  -4  18  11      314.26      276.46     31.54 o 
  -3  18  11       51.32       63.20     22.22 o 
  -2  18  11      158.52      149.80     27.91 o 
  -1  18  11      308.06      319.75     52.26 o 
   0  18  11       38.96       38.97     21.31 o 
   1  18  11       34.32       31.13     21.31 o 
   2  18  11      280.66      248.79     29.49 o 
   3  18  11       16.23      -17.44     34.13 o 
  -4  19  11       33.90       20.00     40.47 o 
  -3  19  11       20.91       25.01     21.02 o 
  -2  19  11       56.26       75.62     31.49 o 
  -1  19  11       37.33       33.92     22.63 o 
   0  19  11      325.11      369.96     35.47 o 
   1  19  11      357.02      335.74     34.30 o 
   2  19  11        6.69        3.76     35.89 o 
  -3  20  11       20.68       19.33     32.56 o 
  -2  20  11      126.20      137.56     28.26 o 
  -1  20  11      299.63      357.90     35.90 o 
   0  20  11      106.37       53.62     23.90 o 
   1  20  11       15.23       27.02     22.88 o 
  -1  21  11        5.60        2.38     29.86 o 
  -9   0  12     1557.48     1565.30     77.67 o 
  -8   0  12      677.36      683.34     49.81 o 
  -7   0  12     2679.42     2825.70     98.00 o 
  -6   0  12     3758.73     3702.89    110.42 o 
  -5   0  12      187.48      181.13     19.57 o 
  -4   0  12      865.94      802.08     30.83 o 
  -3   0  12     6708.49     6980.10    113.92 o 
  -2   0  12      139.67      155.59     16.45 o 
  -1   0  12    17951.79    17673.53    341.67 o 
   0   0  12     3939.75     3901.75     93.92 o 
   1   0  12       87.07       61.23     25.35 o 
   2   0  12     1044.69      990.00     60.73 o 
   3   0  12     2319.72     2369.34     88.59 o 
   4   0  12      295.34      309.17     41.03 o 
   5   0  12     7411.50     7840.05    199.13 o 
   6   0  12       85.82       89.59     34.51 o 
   7   0  12      154.17      153.58     42.03 o 
  -9   1  12      253.30      197.67     49.50 o 
  -8   1  12      175.07      145.71     21.25 o 
  -7   1  12      324.82      325.86     25.85 o 
  -6   1  12       95.22       95.70     16.77 o 
  -5   1  12      212.63      203.89     22.62 o 
  -4   1  12       17.34       29.61      8.66 o 
  -3   1  12     1422.42     1385.98     28.01 o 
  -2   1  12      297.58      225.52     15.08 o 
  -1   1  12       75.46       78.02     15.39 o 
   0   1  12      121.79      116.16     12.52 o 
   1   1  12      138.68      169.21     19.86 o 
   2   1  12       90.09       87.60     20.00 o 
   3   1  12     1068.16     1034.64     42.80 o 
   4   1  12      126.13      145.41     24.48 o 
   5   1  12        0.40       17.37     21.46 o 
   6   1  12        2.42      -18.99     18.99 o 
   7   1  12        1.54      -10.72     24.03 o 
  -9   2  12      236.55      248.56     27.05 o 
  -8   2  12       32.01       32.26     16.90 o 
  -7   2  12     3675.38     3823.04     83.06 o 
  -6   2  12     3060.88     2948.56     67.59 o 
  -5   2  12      186.60      185.23     15.07 o 
  -4   2  12     4845.55     4698.04     60.89 o 
  -3   2  12      514.03      436.06     19.99 o 
  -2   2  12     1952.04     2106.91     50.77 o 
  -1   2  12    15196.68    15741.25    154.26 o 
   0   2  12     2675.20     2721.42     64.59 o 
   1   2  12      736.71      774.36     24.97 o 
   2   2  12     1022.04     1088.40     31.04 o 
   3   2  12      384.61      374.34     28.79 o 
   4   2  12     1359.72     1412.83     79.80 o 
   5   2  12     6595.70     6832.82    226.42 o 
   6   2  12       95.48       43.18     22.90 o 
   7   2  12       12.24        1.57     23.41 o 
  -9   3  12       27.69       28.72     17.94 o 
  -8   3  12      207.04      184.07     22.78 o 
  -7   3  12       30.51       56.01     22.84 o 
  -6   3  12      227.03      193.60     16.35 o 
  -5   3  12       17.11       -3.09      9.30 o 
  -4   3  12        2.45       -6.10      9.07 o 
  -3   3  12       52.00       52.95     10.63 o 
  -2   3  12      882.17      933.54     21.35 o 
  -1   3  12      123.24      111.48     10.86 o 
   0   3  12     1032.71      950.46     26.49 o 
   1   3  12      257.85      276.60     16.74 o 
   2   3  12      322.27      313.94     24.25 o 
   3   3  12       43.54       44.32     21.58 o 
   4   3  12      371.20      323.95     34.44 o 
   5   3  12      143.18       77.87     23.65 o 
   6   3  12       27.82       18.48     35.51 o 
   7   3  12        2.59      -11.11     22.09 o 
  -9   4  12        9.23       -0.26     14.88 o 
  -8   4  12       69.17       62.31     17.74 o 
  -7   4  12     1150.94     1086.48     45.36 o 
  -6   4  12      489.99      494.02     22.66 o 
  -5   4  12      187.00      199.62     16.01 o 
  -4   4  12     1268.13     1297.19     26.57 o 
  -3   4  12     1126.47     1190.02     24.93 o 
  -2   4  12       16.29       20.77      8.54 o 
  -1   4  12     3365.13     3347.68     58.73 o 
   0   4  12     2183.05     2245.95     46.82 o 
   1   4  12      482.70      443.93     20.52 o 
   2   4  12      251.37      214.55     17.57 o 
   3   4  12     1312.05     1289.89     37.71 o 
   4   4  12      874.61      927.01     51.46 o 
   5   4  12     2660.30     2634.11    111.42 o 
   6   4  12        1.20      -15.70     21.08 o 
   7   4  12       36.84       34.68     23.80 o 
  -9   5  12        6.16      -11.41     15.44 o 
  -8   5  12      722.44      611.72     34.37 o 
  -7   5  12      555.64      587.00     32.09 o 
  -6   5  12     1912.88     1853.46     42.43 o 
  -5   5  12     3041.17     2978.12     44.99 o 
  -4   5  12     1198.25     1111.86     36.62 o 
  -3   5  12      195.55      208.59     12.53 o 
  -2   5  12     3277.68     3318.55     79.71 o 
  -1   5  12       14.54        0.19      8.90 o 
   0   5  12     3723.90     3618.89     50.54 o 
   1   5  12      499.58      427.39     20.78 o 
   2   5  12     1346.51     1339.63     39.35 o 
   3   5  12     1852.29     1938.73     36.69 o 
   4   5  12      365.50      331.04     18.00 o 
   5   5  12      629.60      577.15     28.77 o 
   6   5  12      536.27      505.80     29.23 o 
   7   5  12      284.81      236.86     35.26 o 
  -9   6  12       16.82       22.66     17.45 o 
  -8   6  12       48.45       28.67     15.44 o 
  -7   6  12      110.42       82.95     17.92 o 
  -6   6  12      317.55      321.34     19.60 o 
  -5   6  12      838.43      778.33     26.91 o 
  -4   6  12      482.46      437.47     17.33 o 
  -3   6  12      225.32      266.18     13.90 o 
  -2   6  12     1763.56     1789.69     32.37 o 
  -1   6  12     1544.83     1451.52     29.56 o 
   0   6  12       50.80       41.51     10.98 o 
   1   6  12       81.51       70.85     11.95 o 
   2   6  12      543.81      534.62     32.14 o 
   3   6  12       33.51       46.04     11.00 o 
   4   6  12      638.60      561.46     22.06 o 
   5   6  12      100.89       84.57     14.45 o 
   6   6  12       19.13       12.36     12.90 o 
   7   6  12        2.00        0.51     16.77 o 
  -9   7  12       30.23       31.87     26.35 o 
  -8   7  12      544.09      474.49     31.03 o 
  -7   7  12      455.07      471.74     24.00 o 
  -6   7  12      664.37      632.48     21.61 o 
  -5   7  12     2935.00     2792.06     71.90 o 
  -4   7  12     1067.78     1041.76     25.29 o 
  -3   7  12      732.01      809.88     28.16 o 
  -2   7  12     2536.04     2353.88     63.48 o 
  -1   7  12      894.21      811.52     31.51 o 
   0   7  12     5402.16     5320.48     78.78 o 
   1   7  12      928.93      899.13     35.97 o 
   2   7  12     1516.47     1434.51     37.32 o 
   3   7  12      242.39      213.99     19.33 o 
   4   7  12      519.90      667.41     23.96 o 
   5   7  12       50.73       50.67     13.51 o 
   6   7  12     1204.42     1317.70     58.01 o 
   7   7  12      457.85      445.44     26.91 o 
  -9   8  12      161.33      200.26     40.78 o 
  -8   8  12        0.73      -13.80     22.59 o 
  -7   8  12      406.72      424.74     19.71 o 
  -6   8  12      145.90      161.52     13.58 o 
  -5   8  12      988.13      961.20     30.41 o 
  -4   8  12      215.83      189.96     13.47 o 
  -3   8  12      217.41      214.72     14.06 o 
  -2   8  12     4000.28     4047.08     55.18 o 
  -1   8  12     1991.34     2023.54     36.14 o 
   0   8  12     1188.41     1132.16     27.75 o 
   1   8  12      623.81      589.93     21.94 o 
   2   8  12      697.67      665.93     23.53 o 
   3   8  12      466.01      451.04     23.99 o 
   4   8  12       42.92       43.94     16.02 o 
   5   8  12      279.66      250.94     23.07 o 
   6   8  12      540.70      544.04     28.33 o 
   7   8  12      118.15      144.90     21.56 o 
  -8   9  12      135.69      176.29     36.01 o 
  -7   9  12      161.88      161.33     17.26 o 
  -6   9  12     2547.92     2641.22     53.82 o 
  -5   9  12       50.27       61.27     13.25 o 
  -4   9  12       74.31       91.28     11.48 o 
  -3   9  12     1533.45     1512.61     31.26 o 
  -2   9  12     2179.86     2150.43     37.88 o 
  -1   9  12      129.00      130.95     13.00 o 
   0   9  12      208.77      226.29     16.08 o 
   1   9  12      126.06      104.32     13.43 o 
   2   9  12      220.61      177.36     15.29 o 
   3   9  12       34.10       47.47     14.80 o 
   4   9  12     1349.96     1192.76     45.19 o 
   5   9  12        2.67        4.91     15.32 o 
   6   9  12       65.36       78.11     18.24 o 
  -8  10  12       82.84       75.59     19.21 o 
  -7  10  12      189.28      193.31     18.61 o 
  -6  10  12     1453.82     1346.20     55.13 o 
  -5  10  12        1.57        3.81     11.27 o 
  -4  10  12      410.00      425.15     21.70 o 
  -3  10  12       65.22       60.54     10.94 o 
  -2  10  12      306.09      314.03     16.15 o 
  -1  10  12     1001.73     1001.96     43.05 o 
   0  10  12      131.74      123.85     13.27 o 
   1  10  12      422.07      407.56     19.16 o 
   2  10  12      411.55      401.56     19.69 o 
   3  10  12      204.39      179.96     18.93 o 
   4  10  12      207.77      191.66     21.29 o 
   5  10  12      320.39      288.80     31.50 o 
   6  10  12      141.71      154.29     31.75 o 
  -8  11  12       30.98       27.15     14.97 o 
  -7  11  12      112.27      130.91     26.95 o 
  -6  11  12        1.31       -0.47     12.87 o 
  -5  11  12        6.53        1.46     11.44 o 
  -4  11  12        4.15        4.29     11.20 o 
  -3  11  12     1289.89     1259.78     38.50 o 
  -2  11  12      341.54      404.04     22.23 o 
  -1  11  12        7.18       16.23     10.01 o 
   0  11  12      283.33      240.42     15.61 o 
   1  11  12        1.59       19.24     11.14 o 
   2  11  12      294.69      280.01     20.61 o 
   3  11  12        1.01      -15.05     21.52 o 
   4  11  12      494.26      524.37     34.06 o 
   5  11  12        8.77        1.07     19.86 o 
   6  11  12       17.86        7.82     20.67 o 
  -8  12  12        8.66       24.25     14.75 o 
  -7  12  12        2.23       26.41     13.15 o 
  -6  12  12       18.41       33.30     13.12 o 
  -5  12  12        0.13       23.46     12.22 o 
  -4  12  12     1546.38     1465.25     39.57 o 
  -3  12  12     1613.54     1622.34     41.04 o 
  -2  12  12      157.42      167.96     17.18 o 
  -1  12  12       82.94       98.77     15.45 o 
   0  12  12      790.72      723.58     40.42 o 
   1  12  12       37.51       19.14     13.62 o 
   2  12  12       28.82       21.34     16.03 o 
   3  12  12      100.69       94.57     18.71 o 
   4  12  12       14.35      -18.10     18.10 o 
   5  12  12      225.29      253.15     36.76 o 
   6  12  12       60.78       39.98     24.96 o 
  -7  13  12        7.05       -3.41     16.80 o 
  -6  13  12      450.90      443.65     25.36 o 
  -5  13  12      277.86      279.02     21.24 o 
  -4  13  12        0.43       16.13     12.17 o 
  -3  13  12      237.46      252.25     19.56 o 
  -2  13  12      445.05      437.19     27.39 o 
  -1  13  12       43.68       48.89     19.32 o 
   0  13  12       67.46       73.80     20.50 o 
   1  13  12      233.69      200.31     33.63 o 
   2  13  12        2.27      -14.50     21.08 o 
   3  13  12      280.93      269.82     22.21 o 
   4  13  12       11.29       19.32     20.18 o 
   5  13  12       23.31       18.36     22.85 o 
  -7  14  12        0.38       -6.69     12.75 o 
  -6  14  12       48.91       39.99     14.30 o 
  -5  14  12       33.67       40.93     13.36 o 
  -4  14  12      100.92      113.24     16.63 o 
  -3  14  12      213.42      234.97     26.26 o 
  -2  14  12      166.28      132.76     22.79 o 
  -1  14  12      347.24      339.40     32.81 o 
   0  14  12     1019.26      930.02     42.83 o 
   1  14  12        9.33        0.78     17.34 o 
   2  14  12      667.92      631.48     36.55 o 
   3  14  12        0.69       20.09     18.72 o 
   4  14  12        5.96       39.15     32.50 o 
   5  14  12       68.89       22.46     34.38 o 
  -7  15  12      204.55      216.34     22.69 o 
  -6  15  12       24.22       32.76     35.01 o 
  -5  15  12     1248.23     1462.25     54.91 o 
  -4  15  12      235.72      202.12     32.81 o 
  -3  15  12      508.37      552.57     35.88 o 
  -2  15  12     1765.92     1878.44     62.74 o 
  -1  15  12       19.65       -2.41     16.89 o 
   0  15  12      169.41      153.18     24.97 o 
   1  15  12     1063.67     1016.84     46.72 o 
   2  15  12       14.96       -3.64     26.79 o 
   3  15  12      684.24      715.09     40.34 o 
   4  15  12      695.98      716.71     61.48 o 
  -6  16  12       75.79      120.30     30.68 o 
  -5  16  12        0.08       24.95     25.47 o 
  -4  16  12       71.33       83.24     28.48 o 
  -3  16  12        1.39        8.86     18.50 o 
  -2  16  12      559.30      583.50     37.68 o 
  -1  16  12        1.60        2.99     20.58 o 
   0  16  12      374.59      338.27     31.26 o 
   1  16  12        9.46       12.96     20.91 o 
   2  16  12        1.98      -17.90     17.90 o 
   3  16  12        1.17       19.60     21.38 o 
   4  16  12       92.94       83.57     38.27 o 
  -5  17  12      843.38      793.85     44.63 o 
  -4  17  12      339.77      383.86     53.70 o 
  -3  17  12      439.53      515.00     37.40 o 
  -2  17  12     1023.43     1220.83    101.70 o 
  -1  17  12      127.45      121.41     25.39 o 
   0  17  12     1606.87     1474.16     56.03 o 
   1  17  12     1332.67     1357.34     54.02 o 
   2  17  12       12.89       -7.51     19.47 o 
   3  17  12      897.82     1022.62     76.04 o 
  -5  18  12       20.08       29.02     27.04 o 
  -4  18  12        3.42      -12.39     17.97 o 
  -3  18  12       12.22       18.17     20.32 o 
  -2  18  12       55.90       80.93     24.49 o 
  -1  18  12      277.65      287.08     32.14 o 
   0  18  12      323.37      266.58     36.07 o 
   1  18  12       14.99      -17.75     17.75 o 
   2  18  12       43.53       37.38     23.71 o 
   3  18  12       55.95       66.75     39.90 o 
  -4  19  12      107.17      177.70     28.69 o 
  -3  19  12      284.60      309.04     33.88 o 
  -2  19  12      669.68      729.36     48.31 o 
  -1  19  12        1.56       -8.47     19.29 o 
   0  19  12      239.80      241.71     30.90 o 
   1  19  12      343.27      425.85     36.74 o 
   2  19  12       59.22       57.87     25.22 o 
  -2  20  12       35.82       22.86     20.95 o 
  -1  20  12      100.19      167.72     29.54 o 
   0  20  12      192.70      129.63     29.86 o 
  -9   1  13      156.50      167.83     24.11 o 
  -8   1  13      257.53      224.83     24.98 o 
  -7   1  13       11.44       22.37     19.07 o 
  -6   1  13      221.74      211.59     26.04 o 
  -5   1  13       32.16       12.61     10.55 o 
  -4   1  13      109.20      100.73     11.15 o 
  -3   1  13       52.88       49.32     11.77 o 
  -2   1  13      328.41      342.12     18.89 o 
  -1   1  13       98.74       91.44     17.29 o 
   0   1  13     1303.04     1266.31     42.62 o 
   1   1  13       31.34       31.75     10.45 o 
   2   1  13      161.39      156.86     14.85 o 
   3   1  13       65.76       48.93     22.04 o 
   4   1  13       15.07       11.92     20.22 o 
   5   1  13       13.57       18.51     25.22 o 
   6   1  13       86.52      101.55     27.28 o 
   7   1  13        0.06      -16.37     58.60 o 
  -9   2  13        4.34       12.63     16.01 o 
  -8   2  13       67.00       70.72     19.20 o 
  -7   2  13      261.36      233.23     23.96 o 
  -6   2  13      365.72      414.99     27.39 o 
  -5   2  13        0.70        0.12      9.71 o 
  -4   2  13      495.97      452.84     24.04 o 
  -3   2  13      922.98      860.33     27.11 o 
  -2   2  13       41.65       21.90     10.98 o 
  -1   2  13      687.73      633.01     24.87 o 
   0   2  13     1146.80      946.89     37.83 o 
   1   2  13      122.79      140.44     14.27 o 
   2   2  13       13.23       27.00     16.77 o 
   3   2  13      345.36      283.79     27.85 o 
   4   2  13      404.63      489.56     34.68 o 
   5   2  13     1598.65     1545.03     66.75 o 
   6   2  13       20.60      -15.46     21.31 o 
   7   2  13      140.89      118.34     29.59 o 
  -9   3  13      344.22      402.32     31.93 o 
  -8   3  13      361.81      404.82     50.19 o 
  -7   3  13      101.44      112.10     19.43 o 
  -6   3  13      162.61      146.83     19.65 o 
  -5   3  13      817.18      743.22     26.87 o 
  -4   3  13      669.98      646.68     24.47 o 
  -3   3  13      661.84      654.53     29.14 o 
  -2   3  13      199.23      170.90     15.07 o 
  -1   3  13     1582.99     1519.38     52.38 o 
   0   3  13     3292.51     3306.26     83.52 o 
   1   3  13     2067.56     2162.56     43.09 o 
   2   3  13        7.64        4.76     11.20 o 
   3   3  13        6.69        0.38     18.87 o 
   4   3  13      896.92      900.45     44.26 o 
   5   3  13     1017.89      914.19     46.26 o 
   6   3  13      433.45      422.27     54.14 o 
   7   3  13       17.15       23.12     25.30 o 
  -9   4  13      120.12      149.75     23.92 o 
  -8   4  13        7.14        1.16     21.71 o 
  -7   4  13     1852.60     1908.70     61.48 o 
  -6   4  13     4056.14     4021.31     68.33 o 
  -5   4  13      201.89      209.39     16.79 o 
  -4   4  13     4301.41     4356.55     68.92 o 
  -3   4  13      822.84      752.61     32.68 o 
  -2   4  13       95.40       99.34     13.51 o 
  -1   4  13     2582.60     2508.13     39.57 o 
   0   4  13     3252.34     3271.50     59.17 o 
   1   4  13     1228.93     1206.81     32.87 o 
   2   4  13     4124.27     4172.13     67.62 o 
   3   4  13     1443.20     1467.16     38.99 o 
   4   4  13     1388.40     1359.98     39.61 o 
   5   4  13     1650.32     1879.37     49.63 o 
   6   4  13        1.85       -2.08     22.49 o 
   7   4  13      141.48      170.58     31.07 o 
  -9   5  13      554.93      603.10     49.12 o 
  -8   5  13       42.34       36.23     15.81 o 
  -7   5  13        1.72       15.63     14.37 o 
  -6   5  13      673.92      618.10     25.82 o 
  -5   5  13      107.62       97.12     14.18 o 
  -4   5  13     1414.30     1449.20     36.24 o 
  -3   5  13     1714.01     1704.15     39.20 o 
  -2   5  13      255.51      262.05     17.71 o 
  -1   5  13     3066.87     2991.05     45.00 o 
   0   5  13      578.88      508.22     19.63 o 
   1   5  13      326.28      312.08     19.00 o 
   2   5  13     2929.54     2780.35     53.27 o 
   3   5  13     1989.31     1892.98     44.72 o 
   4   5  13      144.11      188.22     20.62 o 
   5   5  13     1298.51     1336.22     41.40 o 
   6   5  13      212.71      228.82     23.44 o 
   7   5  13        2.44       -5.60     15.79 o 
  -9   6  13      258.02      311.80     29.79 o 
  -8   6  13       22.75       25.03     15.53 o 
  -7   6  13      175.29      177.95     21.93 o 
  -6   6  13     1664.68     1585.36     83.84 o 
  -5   6  13      582.49      663.21     26.51 o 
  -4   6  13     1710.18     1662.27     46.40 o 
  -3   6  13      404.09      385.80     16.68 o 
  -2   6  13       79.34       79.21     11.19 o 
  -1   6  13     1557.25     1395.37     30.14 o 
   0   6  13     3174.26     3162.60     48.01 o 
   1   6  13      174.54      195.98     24.41 o 
   2   6  13     1337.63     1297.15     40.66 o 
   3   6  13      949.46      888.54     53.07 o 
   4   6  13      126.49      116.00     18.26 o 
   5   6  13     1021.52     1160.05    106.30 o 
   6   6  13       72.02       36.91     18.18 o 
  -9   7  13      129.59      150.07     36.26 o 
  -8   7  13       41.71       27.50     16.34 o 
  -7   7  13     1761.42     1802.80     51.85 o 
  -6   7  13      819.73      807.59     29.52 o 
  -5   7  13       33.80       39.47     11.93 o 
  -4   7  13      109.43      134.71     12.21 o 
  -3   7  13     1422.45     1423.26     29.81 o 
  -2   7  13      835.73      823.24     23.29 o 
  -1   7  13     2093.30     1984.73     38.43 o 
   0   7  13      797.09      811.86     24.49 o 
   1   7  13       49.57       40.17     11.54 o 
   2   7  13     2329.17     2274.71     48.57 o 
   3   7  13       20.60       18.59     13.42 o 
   4   7  13      833.76      878.89     34.01 o 
   5   7  13      897.82      981.87     50.89 o 
   6   7  13        2.58       -7.49     16.54 o 
  -8   8  13      226.13      239.03     39.27 o 
  -7   8  13       20.03       32.75     12.62 o 
  -6   8  13      232.32      268.80     19.73 o 
  -5   8  13       34.07       26.05      9.59 o 
  -4   8  13       69.91       81.83     11.26 o 
  -3   8  13        8.39       12.42      9.27 o 
  -2   8  13      143.33      143.29     13.09 o 
  -1   8  13      585.94      514.28     20.15 o 
   0   8  13     1042.58     1004.72     27.31 o 
   1   8  13        4.99       -6.02     11.16 o 
   2   8  13     1434.22     1415.51     38.17 o 
   3   8  13      803.37      813.09     31.53 o 
   4   8  13      268.13      305.20     24.54 o 
   5   8  13      762.47      701.63     52.69 o 
   6   8  13      718.41      773.01     36.24 o 
  -8   9  13      288.61      232.63     39.40 o 
  -7   9  13     1029.97     1085.81     45.23 o 
  -6   9  13      133.85      133.49     22.00 o 
  -5   9  13        2.67        4.03      9.40 o 
  -4   9  13      549.82      564.08     23.16 o 
  -3   9  13        9.39       15.00      9.60 o 
  -2   9  13     3900.99     4025.47     56.69 o 
  -1   9  13     3242.70     3212.29     49.22 o 
   0   9  13       45.06       48.79     11.87 o 
   1   9  13      510.92      468.43     20.55 o 
   2   9  13      370.94      386.25     19.52 o 
   3   9  13      418.05      462.71     25.60 o 
   4   9  13     1526.67     1635.49     50.91 o 
   5   9  13       97.13       77.86     31.45 o 
   6   9  13      438.87      442.18     37.03 o 
  -8  10  13      216.58      210.55     38.27 o 
  -7  10  13       26.69       18.30     17.06 o 
  -6  10  13      379.11      346.12     22.33 o 
  -5  10  13     1878.07     1873.18     44.49 o 
  -4  10  13      263.53      257.45     18.87 o 
  -3  10  13      512.25      516.04     20.12 o 
  -2  10  13      382.19      395.94     18.34 o 
  -1  10  13      407.06      393.94     20.12 o 
   0  10  13     1247.67     1207.98     30.09 o 
   1  10  13      202.06      205.29     16.07 o 
   2  10  13      183.17      150.52     15.67 o 
   3  10  13      111.86      127.39     18.45 o 
   4  10  13      516.54      560.88     32.32 o 
   5  10  13        3.69       10.23     20.83 o 
   6  10  13      188.85      138.41     33.13 o 
  -8  11  13      523.67      523.36     51.57 o 
  -7  11  13      892.85      907.72     43.16 o 
  -6  11  13      621.42      627.43     27.59 o 
  -5  11  13      901.48     1000.34     54.70 o 
  -4  11  13      148.49      144.85     21.60 o 
  -3  11  13     1328.30     1306.09     36.83 o 
  -2  11  13     2971.15     2986.29     57.09 o 
  -1  11  13      274.75      241.36     15.72 o 
   0  11  13     2289.96     2250.24     49.36 o 
   1  11  13     1674.34     1789.29     47.27 o 
   2  11  13      199.33      227.53     17.35 o 
   3  11  13      864.12      872.79     41.47 o 
   4  11  13     1645.18     1551.56     56.07 o 
   5  11  13        1.34        7.70     21.79 o 
  -7  12  13      191.70      203.18     20.59 o 
  -6  12  13       54.09       58.41     16.87 o 
  -5  12  13     1095.94     1119.18     36.02 o 
  -4  12  13        9.78        8.36     12.01 o 
  -3  12  13      111.92      156.37     17.44 o 
  -2  12  13     1513.10     1607.08     58.53 o 
  -1  12  13      477.33      449.85     23.54 o 
   0  12  13       39.53       55.39     14.63 o 
   1  12  13       38.65       13.26     13.82 o 
   2  12  13      685.16      649.09     28.84 o 
   3  12  13      454.23      436.26     32.29 o 
   4  12  13      839.63      854.09     44.93 o 
   5  12  13        2.46        6.23     21.07 o 
  -7  13  13      411.46      440.66     30.05 o 
  -6  13  13      412.80      396.31     24.98 o 
  -5  13  13      496.88      558.79     27.34 o 
  -4  13  13      172.22      160.17     17.78 o 
  -3  13  13      346.77      374.79     22.74 o 
  -2  13  13     1181.64     1239.46     51.63 o 
  -1  13  13      724.43      656.29     66.31 o 
   0  13  13        7.54       36.62     18.49 o 
   1  13  13      822.74      768.75     38.40 o 
   2  13  13       58.09       36.16     20.70 o 
   3  13  13     1768.93     1791.94     58.94 o 
   4  13  13     1503.36     1483.33     97.81 o 
   5  13  13        5.63        1.22     21.46 o 
  -7  14  13      211.89      220.74     22.20 o 
  -6  14  13       20.30       21.12     15.60 o 
  -5  14  13      306.18      285.88     22.32 o 
  -4  14  13      318.82      324.62     22.50 o 
  -3  14  13       27.09       33.19     18.63 o 
  -2  14  13     1259.11     1181.58    134.57 o 
  -1  14  13       65.04       50.79     19.76 o 
   0  14  13      371.74      348.55     30.46 o 
   1  14  13      267.20      241.74     27.76 o 
   2  14  13      281.12      239.64     28.02 o 
   3  14  13       27.50       34.13     22.52 o 
   4  14  13      342.40      301.77     48.06 o 
  -6  15  13      237.47      259.20     28.95 o 
  -5  15  13      273.83      266.11     36.01 o 
  -4  15  13      210.94      240.22     27.76 o 
  -3  15  13       49.77       29.99     25.16 o 
  -2  15  13      283.95      304.54     55.27 o 
  -1  15  13       22.26      -16.69     16.69 o 
   0  15  13        1.86       13.88     18.51 o 
   1  15  13      723.66      661.03     43.16 o 
   2  15  13       40.27       21.88     19.77 o 
   3  15  13      109.75      132.13     25.72 o 
   4  15  13      228.42      236.52     45.67 o 
  -6  16  13      154.08      174.15     34.69 o 
  -5  16  13      447.07      475.97     58.79 o 
  -4  16  13       84.62       98.72     23.21 o 
  -3  16  13        4.75      -11.87     17.22 o 
  -2  16  13      296.37      303.97     30.43 o 
  -1  16  13      271.90      255.38     29.49 o 
   0  16  13        1.53       -4.51     19.51 o 
   1  16  13        0.12       13.90     20.02 o 
   2  16  13        9.48        1.75     21.33 o 
   3  16  13      142.71      146.80     26.96 o 
  -5  17  13        8.46       29.91     20.88 o 
  -4  17  13       10.69       23.48     19.97 o 
  -3  17  13       58.04       83.82     24.09 o 
  -2  17  13       51.95       64.68     23.67 o 
  -1  17  13        3.53        9.30     20.59 o 
   0  17  13       36.51       33.89     22.06 o 
   1  17  13       46.21       29.75     21.38 o 
   2  17  13      147.20      106.18     26.42 o 
   3  17  13       85.95       38.14     36.14 o 
  -4  18  13      307.57      325.15     38.58 o 
  -3  18  13        6.28        8.60     20.93 o 
  -2  18  13       36.83       29.18     21.79 o 
  -1  18  13      656.40      626.43     41.88 o 
   0  18  13       15.54       31.87     23.35 o 
   1  18  13       69.44       50.89     42.22 o 
   2  18  13      133.49      119.91     27.24 o 
  -3  19  13      107.59      117.74     26.88 o 
  -2  19  13      148.86      193.32     72.71 o 
  -1  19  13       55.07      120.76     43.48 o 
   0  19  13       54.93       69.41     24.99 o 
   1  19  13       72.70      102.23     27.32 o 
  -9   0  14      221.12      164.87     35.63 o 
  -8   0  14       27.35       15.43     22.08 o 
  -7   0  14        1.67       18.82     20.33 o 
  -6   0  14        2.52        2.26     17.06 o 
  -5   0  14      102.39       67.63     22.84 o 
  -4   0  14      679.67      656.12     33.63 o 
  -3   0  14       66.28       61.60     15.75 o 
  -2   0  14      936.72      829.14     50.44 o 
  -1   0  14      582.71      597.01     43.41 o 
   0   0  14      814.59      813.08     50.69 o 
   1   0  14       38.54       42.29     26.85 o 
   2   0  14     1347.83     1455.13     75.16 o 
   3   0  14      118.35      126.35     37.02 o 
   4   0  14       33.13       15.94     30.74 o 
   5   0  14     1534.80     1543.22     84.57 o 
   6   0  14      227.21      188.34     43.04 o 
  -9   1  14     1244.93     1129.30     48.10 o 
  -8   1  14      909.98     1009.23     43.64 o 
  -7   1  14     1482.30     1608.37     52.40 o 
  -6   1  14     1222.17     1257.11     45.74 o 
  -5   1  14      435.94      421.29     21.31 o 
  -4   1  14     1801.82     1765.90     34.05 o 
  -3   1  14     4913.78     4649.50     81.00 o 
  -2   1  14      257.76      275.90     18.06 o 
  -1   1  14     8873.29     9083.09    143.38 o 
   0   1  14     2200.27     2219.93     68.38 o 
   1   1  14      615.79      548.23     39.02 o 
   2   1  14     3750.74     3800.13    176.92 o 
   3   1  14     1666.84     1711.11     58.42 o 
   4   1  14     1668.57     1448.11    159.79 o 
   5   1  14     2671.99     2977.12     81.05 o 
   6   1  14      596.87      669.15     43.33 o 
  -9   2  14      505.52      558.80     37.17 o 
  -8   2  14      142.33      156.59     24.47 o 
  -7   2  14        6.64        8.53     14.13 o 
  -6   2  14      876.38      797.86     36.02 o 
  -5   2  14      178.94      191.45     16.47 o 
  -4   2  14      421.00      344.40     19.75 o 
  -3   2  14       26.91       18.11     10.92 o 
  -2   2  14     1014.01      965.53     29.99 o 
  -1   2  14      821.24      899.82     39.21 o 
   0   2  14      813.29      742.84     35.24 o 
   1   2  14        7.33       15.20     18.21 o 
   2   2  14     1031.97      978.37     44.08 o 
   3   2  14      171.89      218.67     29.97 o 
   4   2  14      371.20      313.69     37.20 o 
   5   2  14      567.94      683.22     41.80 o 
   6   2  14      132.48      200.65     45.67 o 
  -9   3  14      217.39      275.78     28.92 o 
  -8   3  14       33.82       22.14     20.89 o 
  -7   3  14      634.51      563.05     43.67 o 
  -6   3  14     1236.67     1282.21     62.74 o 
  -5   3  14      124.24       94.82     14.19 o 
  -4   3  14      996.75      847.75     28.76 o 
  -3   3  14     1039.54     1015.63     30.66 o 
  -2   3  14       74.76       86.72     16.03 o 
  -1   3  14     5276.41     5237.49    144.10 o 
   0   3  14      177.21      209.83     32.87 o 
   1   3  14        6.19        6.91     17.79 o 
   2   3  14      698.10      663.51     26.58 o 
   3   3  14     2485.10     2492.05     67.72 o 
   4   3  14      147.31      125.70     17.27 o 
   5   3  14     1729.54     1871.74     62.89 o 
   6   3  14      136.48      104.54     27.42 o 
  -9   4  14       38.37       32.26     17.79 o 
  -8   4  14      315.96      332.65     28.82 o 
  -7   4  14      656.10      712.20     36.24 o 
  -6   4  14      862.49      847.07     29.84 o 
  -5   4  14        2.76        5.35     10.60 o 
  -4   4  14      328.95      353.83     20.13 o 
  -3   4  14       58.74       50.77     12.48 o 
  -2   4  14     2176.94     2192.38     55.96 o 
  -1   4  14      305.21      303.83     19.64 o 
   0   4  14        5.28       -7.04     15.78 o 
   1   4  14      992.52      904.28     28.86 o 
   2   4  14      276.57      305.53     19.98 o 
   3   4  14      354.35      461.27     24.26 o 
   4   4  14      936.50      895.86     38.96 o 
   5   4  14        4.15       -1.35     13.75 o 
   6   4  14       65.98       76.43     18.92 o 
  -9   5  14        3.54       -3.04     16.60 o 
  -8   5  14       73.82       97.04     19.72 o 
  -7   5  14     1294.11     1245.91     46.39 o 
  -6   5  14      114.33      110.52     15.61 o 
  -5   5  14      344.77      370.01     21.31 o 
  -4   5  14      160.03      144.99     15.68 o 
  -3   5  14       17.24        6.91     11.00 o 
  -2   5  14       37.40       42.52     19.43 o 
  -1   5  14     1530.55     1504.78     48.37 o 
   0   5  14        0.14       -9.86     12.78 o 
   1   5  14      145.21      130.88     15.66 o 
   2   5  14       32.25       20.73     13.61 o 
   3   5  14        1.31       13.24     14.18 o 
   4   5  14        1.37       -9.00     13.38 o 
   5   5  14       19.22       15.17     16.47 o 
   6   5  14      357.36      326.21     26.08 o 
  -9   6  14       23.84       20.24     18.01 o 
  -8   6  14       93.36      141.40     22.48 o 
  -7   6  14      534.37      574.31     33.03 o 
  -6   6  14      136.24      141.71     16.33 o 
  -5   6  14      505.68      524.51     32.98 o 
  -4   6  14     1437.51     1409.35     37.29 o 
  -3   6  14      605.97      575.04     24.82 o 
  -2   6  14     3122.36     2995.38     55.27 o 
  -1   6  14      381.36      370.34     20.69 o 
   0   6  14      267.34      258.34     29.81 o 
   1   6  14      263.66      294.22     20.10 o 
   2   6  14       15.63        8.17     19.87 o 
   3   6  14     1431.66     1454.96     41.01 o 
   4   6  14     2287.08     2229.89     72.56 o 
   5   6  14        5.71      -10.90     15.33 o 
   6   6  14      108.11      115.33     21.80 o 
  -8   7  14      145.75      145.27     22.66 o 
  -7   7  14        0.08      -12.98     12.98 o 
  -6   7  14       11.52       14.40     11.39 o 
  -5   7  14      200.60      164.40     16.60 o 
  -4   7  14      379.91      413.98     21.78 o 
  -3   7  14       70.11       65.52     15.49 o 
  -2   7  14      132.53      107.94     14.78 o 
  -1   7  14      433.13      449.91     23.62 o 
   0   7  14     2448.32     2525.45     50.46 o 
   1   7  14     3550.65     3606.34     78.38 o 
   2   7  14      464.01      440.76     24.00 o 
   3   7  14       22.21       38.33     15.90 o 
   4   7  14      298.39      330.78     24.16 o 
   5   7  14        1.49      -10.80     16.10 o 
   6   7  14      603.19      616.15     51.57 o 
  -8   8  14      547.88      538.04     50.82 o 
  -7   8  14      400.05      441.21     25.01 o 
  -6   8  14      654.05      571.10     26.19 o 
  -5   8  14      790.70      848.66     30.02 o 
  -4   8  14       72.72       68.74     13.39 o 
  -3   8  14      213.74      184.77     17.01 o 
  -2   8  14     6079.71     6095.15     76.10 o 
  -1   8  14     1013.29      994.80     35.48 o 
   0   8  14      245.83      177.34     15.16 o 
   1   8  14     2381.90     2454.90     77.26 o 
   2   8  14     1013.99     1017.25     33.75 o 
   3   8  14      483.27      457.34     25.80 o 
   4   8  14      385.93      430.20     29.26 o 
   5   8  14      119.44      121.94     21.51 o 
   6   8  14      356.89      327.67     27.67 o 
  -8   9  14      116.90       91.22     29.61 o 
  -7   9  14       44.63       56.93     19.51 o 
  -6   9  14     1841.16     1918.63    104.46 o 
  -5   9  14      306.21      320.53     20.78 o 
  -4   9  14       91.13       79.05     13.89 o 
  -3   9  14     1799.03     1750.61     49.75 o 
  -2   9  14     1935.09     1969.41     37.89 o 
  -1   9  14      387.89      404.63     18.81 o 
   0   9  14      122.73      114.87     13.97 o 
   1   9  14      100.89       79.40     13.30 o 
   2   9  14     1121.64     1043.03     34.94 o 
   3   9  14       22.49       38.97     15.62 o 
   4   9  14       32.75       25.47     16.62 o 
   5   9  14      131.46      135.62     21.78 o 
   6   9  14      614.29      706.72     52.82 o 
  -8  10  14       46.96       63.99     30.74 o 
  -7  10  14      197.89      189.09     25.42 o 
  -6  10  14       27.66       33.21     17.14 o 
  -5  10  14      454.01      476.55     31.50 o 
  -4  10  14        9.47        4.21     14.80 o 
  -3  10  14      421.93      437.70     19.14 o 
  -2  10  14      788.19      806.83     25.20 o 
  -1  10  14       46.76       46.89     11.54 o 
   0  10  14       98.43      103.90     13.48 o 
   1  10  14      686.66      627.23     23.75 o 
   2  10  14      729.92      739.63     26.46 o 
   3  10  14       57.93       58.90     17.00 o 
   4  10  14       68.05       48.26     21.71 o 
   5  10  14        3.69       -8.65     21.13 o 
  -8  11  14       38.10       10.92     23.97 o 
  -7  11  14       15.67       28.75     18.15 o 
  -6  11  14      492.43      449.32     31.98 o 
  -5  11  14       79.66       85.69     22.71 o 
  -4  11  14       35.13       38.77     15.67 o 
  -3  11  14      433.70      402.86     23.03 o 
  -2  11  14       13.22       10.97     13.06 o 
  -1  11  14      458.58      461.09     20.86 o 
   0  11  14      809.96      828.47     26.49 o 
   1  11  14      198.63      204.57     16.67 o 
   2  11  14      385.37      403.76     28.11 o 
   3  11  14      507.85      477.18     33.98 o 
   4  11  14       17.00      -16.08     24.97 o 
   5  11  14       30.37       10.37     25.53 o 
  -7  12  14        6.56      -18.46     20.89 o 
  -6  12  14        8.03       24.29     16.64 o 
  -5  12  14       77.68       63.41     21.13 o 
  -4  12  14      100.65       88.55     15.89 o 
  -3  12  14      510.66      527.73     36.05 o 
  -2  12  14       63.58       75.34     15.54 o 
  -1  12  14      533.33      499.08     27.61 o 
   0  12  14       20.64       27.56     13.75 o 
   1  12  14      282.56      259.28     29.29 o 
   2  12  14       93.97       93.43     17.74 o 
   3  12  14      368.80      359.23     30.87 o 
   4  12  14       91.69       83.05     24.40 o 
   5  12  14        1.93      -21.21     21.21 o 
  -7  13  14       22.83       28.96     20.14 o 
  -6  13  14        1.33        8.31     16.07 o 
  -5  13  14      209.66      210.68     24.55 o 
  -4  13  14       71.70       72.55     15.65 o 
  -3  13  14       33.03       43.60     14.07 o 
  -2  13  14      223.24      230.85     20.22 o 
  -1  13  14      370.46      350.91     34.44 o 
   0  13  14       16.31        5.28     18.30 o 
   1  13  14       55.04       59.55     21.25 o 
   2  13  14       57.26       64.84     21.04 o 
   3  13  14      191.54      188.24     27.72 o 
   4  13  14       50.37       -6.84     22.90 o 
  -6  14  14        1.76       14.98     17.37 o 
  -5  14  14      486.54      522.90     27.99 o 
  -4  14  14      517.39      503.34     26.58 o 
  -3  14  14      562.22      597.90     47.99 o 
  -2  14  14      940.74     1037.71     47.41 o 
  -1  14  14     1485.49     1485.53     55.45 o 
   0  14  14       62.01       32.40     21.01 o 
   1  14  14      785.99      678.85     39.79 o 
   2  14  14      313.76      305.02     30.61 o 
   3  14  14      269.81      336.52     48.56 o 
   4  14  14      403.10      422.73     53.45 o 
  -6  15  14        0.18       12.38     21.33 o 
  -5  15  14      249.97      231.86     28.41 o 
  -4  15  14      132.38      156.87     25.19 o 
  -3  15  14      120.11      128.79     24.03 o 
  -2  15  14      275.90      264.13     35.63 o 
  -1  15  14      199.01      172.15     46.30 o 
   0  15  14      318.62      254.75     30.55 o 
   1  15  14       17.53       19.84     27.54 o 
   2  15  14        3.40       -3.22     17.92 o 
   3  15  14      130.23      129.23     39.02 o 
  -5  16  14      432.15      494.70     45.74 o 
  -4  16  14      327.34      399.58     43.23 o 
  -3  16  14       54.50       81.63     25.03 o 
  -2  16  14      917.55      916.93     46.94 o 
  -1  16  14     1551.56     1492.59     57.58 o 
   0  16  14      136.22      162.00     27.26 o 
   1  16  14     1520.93     1521.12     57.80 o 
   2  16  14      405.34      371.82     33.93 o 
   3  16  14      192.89      211.27     30.00 o 
  -5  17  14       54.61       71.90     23.23 o 
  -4  17  14        5.83       10.87     19.55 o 
  -3  17  14       54.59       65.61     23.55 o 
  -2  17  14      263.30      199.41     29.76 o 
  -1  17  14        4.29       19.31     20.07 o 
   0  17  14      389.10      331.71     34.33 o 
   1  17  14      329.16      321.37     32.37 o 
   2  17  14       47.25       48.26     32.94 o 
  -4  18  14      130.27      129.28     26.51 o 
  -3  18  14        0.31      -15.28     19.50 o 
  -2  18  14      115.39      136.50     27.26 o 
  -1  18  14      260.63      261.58     32.50 o 
   0  18  14      311.81      261.13     32.16 o 
   1  18  14      520.44      453.59     37.72 o 
  -2  19  14      804.49      850.11     48.08 o 
  -1  19  14      119.93      131.43     48.12 o 
  -9   1  15      432.66      452.26     43.35 o 
  -8   1  15       19.95       10.71     15.79 o 
  -7   1  15        2.38      -13.17     13.17 o 
  -6   1  15       24.83        6.67     13.64 o 
  -5   1  15        3.04       -5.08     15.99 o 
  -4   1  15      208.03      201.42     17.06 o 
  -3   1  15      658.88      692.67     36.19 o 
  -2   1  15      504.23      441.21     27.53 o 
  -1   1  15      337.87      336.43     46.61 o 
   0   1  15      589.35      585.47     79.24 o 
   1   1  15      588.12      578.21     35.26 o 
   2   1  15      252.44      238.76     28.73 o 
   3   1  15       77.11      106.13     24.57 o 
   4   1  15       73.88      121.77     26.79 o 
   5   1  15      227.73      265.92     33.45 o 
   6   1  15       50.29       33.57     26.04 o 
  -9   2  15        9.32       13.98     16.19 o 
  -8   2  15      516.84      572.70     75.54 o 
  -7   2  15      232.78      203.98     47.24 o 
  -6   2  15      336.58      260.07     24.55 o 
  -5   2  15      251.25      271.75     19.14 o 
  -4   2  15        4.15       -1.22     11.29 o 
  -3   2  15        6.40       17.41     11.54 o 
  -2   2  15       33.58       22.57     11.78 o 
  -1   2  15     1088.35      925.44     37.84 o 
   0   2  15     1175.02     1224.49     44.89 o 
   1   2  15      255.33      205.00     27.17 o 
   2   2  15      267.54      251.51     28.77 o 
   3   2  15      152.08      164.19     27.67 o 
   4   2  15      400.84      301.32     32.17 o 
   5   2  15       12.73       44.01     24.10 o 
   6   2  15       34.56       70.57     27.64 o 
  -9   3  15      516.06      537.91     63.05 o 
  -8   3  15      875.90      962.63     43.07 o 
  -7   3  15      139.31      104.19     19.29 o 
  -6   3  15      784.66      837.37     37.04 o 
  -5   3  15      207.28      212.49     20.10 o 
  -4   3  15      745.68      739.85     78.89 o 
  -3   3  15     1599.33     1545.63     39.24 o 
  -2   3  15     1086.73     1071.40     68.40 o 
  -1   3  15      986.65      989.56     33.24 o 
   0   3  15       20.99       26.79     16.98 o 
   1   3  15      446.98      429.89     38.14 o 
   2   3  15     1203.25     1246.29     62.30 o 
   3   3  15     2737.71     2713.25     73.55 o 
   4   3  15        1.36        8.17     21.00 o 
   5   3  15      720.53      793.33     33.84 o 
   6   3  15      245.07      266.21     25.16 o 
  -9   4  15        6.00       -6.51     14.56 o 
  -8   4  15       48.22       53.23     17.34 o 
  -7   4  15       45.02       32.75     16.45 o 
  -6   4  15       57.83       60.61     14.15 o 
  -5   4  15        1.23        7.27     10.86 o 
  -4   4  15       23.27       30.45     12.03 o 
  -3   4  15      346.58      267.84     23.47 o 
  -2   4  15        2.35        9.46     11.58 o 
  -1   4  15      257.79      259.44     19.44 o 
   0   4  15      794.00      643.66     34.38 o 
   1   4  15        7.01       16.52     18.24 o 
   2   4  15      349.31      325.92     30.77 o 
   3   4  15       10.14       40.39     21.60 o 
   4   4  15       94.20      111.38     25.89 o 
   5   4  15      160.52      181.43     21.78 o 
   6   4  15      181.47      202.56     23.57 o 
  -8   5  15      314.79      322.78     29.24 o 
  -7   5  15       81.74      104.80     38.40 o 
  -6   5  15      423.97      426.88     23.78 o 
  -5   5  15        9.15       23.96     13.78 o 
  -4   5  15     3702.98     3952.09     68.32 o 
  -3   5  15     5068.98     5084.34    110.69 o 
  -2   5  15      726.77      747.77     28.56 o 
  -1   5  15     1140.31     1106.23     34.08 o 
   0   5  15      959.31     1035.53     42.26 o 
   1   5  15      119.05       69.37     20.04 o 
   2   5  15      675.56      723.40     38.19 o 
   3   5  15     3983.62     3979.97     90.93 o 
   4   5  15       57.31       47.57     15.92 o 
   5   5  15      729.29      779.87     34.42 o 
   6   5  15      210.54      215.46     24.69 o 
  -8   6  15      170.80      168.23     27.48 o 
  -7   6  15       48.72       54.95     21.14 o 
  -6   6  15      124.42      122.89     16.50 o 
  -5   6  15        0.61       -0.28     11.24 o 
  -4   6  15        0.16        2.53     11.27 o 
  -3   6  15       19.56       15.60     12.65 o 
  -2   6  15     1312.81     1221.11     83.78 o 
  -1   6  15       63.49       79.86     16.13 o 
   0   6  15      314.39      283.68     20.74 o 
   1   6  15      481.57      409.90     88.71 o 
   2   6  15      179.85      209.14     19.27 o 
   3   6  15       59.10       87.50     23.58 o 
   4   6  15       94.55       85.84     18.17 o 
   5   6  15       17.49       21.54     16.57 o 
   6   6  15      439.13      436.58     29.97 o 
  -8   7  15      364.67      303.64     29.14 o 
  -7   7  15     1218.25     1202.56     75.22 o 
  -6   7  15     1866.95     1839.71     45.69 o 
  -5   7  15     1089.33     1092.15     33.96 o 
  -4   7  15       82.41       77.40     14.26 o 
  -3   7  15      398.05      422.50     22.67 o 
  -2   7  15        5.97       17.21     12.50 o 
  -1   7  15     1442.00     1333.04     36.70 o 
   0   7  15      744.58      732.56     29.76 o 
   1   7  15      257.23      251.21     25.46 o 
   2   7  15      517.68      531.49     25.92 o 
   3   7  15     1323.53     1379.20     56.66 o 
   4   7  15        0.87        8.44     15.55 o 
   5   7  15     1147.48     1225.62     42.33 o 
  -8   8  15      226.30      315.07     44.17 o 
  -7   8  15      630.71      588.20     36.11 o 
  -6   8  15      108.87      110.83     16.23 o 
  -5   8  15        4.80       -7.15     10.80 o 
  -4   8  15      911.59     1003.12     62.72 o 
  -3   8  15       96.95       99.01     15.21 o 
  -2   8  15      525.24      515.45     24.20 o 
  -1   8  15       16.72       13.26     12.66 o 
   0   8  15       40.42       50.86     14.34 o 
   1   8  15     1005.78     1003.53     29.18 o 
   2   8  15      200.50      166.00     29.22 o 
   3   8  15      866.87      805.86     42.75 o 
   4   8  15      854.07      900.41     36.64 o 
   5   8  15        9.18       22.98     17.74 o 
  -8   9  15       34.37       55.33     28.36 o 
  -7   9  15        0.07      -15.16     15.16 o 
  -6   9  15      123.70      115.88     22.28 o 
  -5   9  15      639.34      643.46     27.85 o 
  -4   9  15      115.12      143.74     16.55 o 
  -3   9  15       68.48       52.48     13.14 o 
  -2   9  15        6.55       16.40     11.90 o 
  -1   9  15      363.91      402.78     34.07 o 
   0   9  15     1583.64     1504.66     40.41 o 
   1   9  15      803.39      798.55     27.42 o 
   2   9  15       13.80        6.74     26.83 o 
   3   9  15     1137.50     1233.12     41.81 o 
   4   9  15       69.95       48.53     18.29 o 
   5   9  15      332.16      393.09     28.53 o 
  -8  10  15      383.48      405.54     48.43 o 
  -7  10  15      608.71      559.00     36.55 o 
  -6  10  15        0.05        8.85     15.89 o 
  -5  10  15      848.79      901.54     41.65 o 
  -4  10  15     1358.93     1386.25     63.68 o 
  -3  10  15       79.13       77.89     14.58 o 
  -2  10  15     5340.92     5456.26    147.23 o 
  -1  10  15     2878.85     2784.80     62.04 o 
   0  10  15       51.37       46.02     12.78 o 
   1  10  15     2082.96     2100.87     42.31 o 
   2  10  15      444.58      489.25     28.63 o 
   3  10  15      839.56      871.44     34.80 o 
   4  10  15     1451.83     1486.53     65.25 o 
   5  10  15      310.75      307.76     33.88 o 
  -7  11  15       17.05       20.61     18.97 o 
  -6  11  15      157.72      167.17     23.79 o 
  -5  11  15       22.23       57.01     18.97 o 
  -4  11  15       19.34       19.30     16.84 o 
  -3  11  15       47.85       57.79     17.69 o 
  -2  11  15       78.15       60.28     18.33 o 
  -1  11  15       71.92       95.38     13.52 o 
   0  11  15       86.57       77.54     13.67 o 
   1  11  15       67.39       92.91     16.75 o 
   2  11  15       70.79      114.18     18.63 o 
   3  11  15       16.12       -1.84     18.32 o 
   4  11  15      129.90      128.12     40.03 o 
   5  11  15      147.07      143.92     43.92 o 
  -7  12  15      692.08      685.18     86.26 o 
  -6  12  15        0.65       24.96     17.98 o 
  -5  12  15     1993.83     1989.73     62.48 o 
  -4  12  15      806.16      898.51     41.31 o 
  -3  12  15        4.15        7.45     15.34 o 
  -2  12  15     3743.03     3856.54     69.94 o 
  -1  12  15      264.98      294.89     40.45 o 
   0  12  15        9.36       -1.99     21.44 o 
   1  12  15     1195.49     1206.68     38.69 o 
   2  12  15      973.36      946.26     36.28 o 
   3  12  15      501.82      562.31     37.87 o 
   4  12  15      975.16      997.79     48.71 o 
  -6  13  15       12.79       -0.42     18.12 o 
  -5  13  15        7.04       12.49     20.45 o 
  -4  13  15       61.45       90.70     20.22 o 
  -3  13  15      136.85      151.60     18.72 o 
  -2  13  15        0.27       24.59     14.73 o 
  -1  13  15       21.50        1.19     18.81 o 
   0  13  15        5.00      -15.26     17.48 o 
   1  13  15        0.25       16.85     19.84 o 
   2  13  15        4.75       19.44     19.31 o 
   3  13  15       12.93        5.37     20.18 o 
   4  13  15       18.95       12.54     23.78 o 
  -6  14  15       68.02       77.04     22.49 o 
  -5  14  15      424.20      381.11     32.03 o 
  -4  14  15      534.79      505.41     54.39 o 
  -3  14  15        4.73       18.88     18.23 o 
  -2  14  15     1782.38     1761.68     60.44 o 
  -1  14  15      540.89      495.80     89.02 o 
   0  14  15        5.44      -10.85     18.95 o 
   1  14  15      752.51      770.81     41.88 o 
   2  14  15      205.18      225.92     29.19 o 
   3  14  15      194.18      201.89     42.16 o 
  -5  15  15        7.41       23.46     27.23 o 
  -4  15  15        0.29      -22.71     22.71 o 
  -3  15  15       95.43      107.44     23.05 o 
  -2  15  15        0.01        7.91     18.54 o 
  -1  15  15       12.79       -1.25     20.58 o 
   0  15  15       29.98       14.95     21.54 o 
   1  15  15        0.57        6.26     27.67 o 
   2  15  15        0.48      -14.14     20.26 o 
   3  15  15        1.07      -30.24     31.24 o 
  -5  16  15       95.41       93.98     37.52 o 
  -4  16  15      106.01      184.55     28.22 o 
  -3  16  15       22.35       44.13     20.98 o 
  -2  16  15        5.45        1.34     19.50 o 
  -1  16  15        1.87        2.40     19.96 o 
   0  16  15      157.35      137.10     27.26 o 
   1  16  15       41.20        9.26     45.99 o 
   2  16  15       70.81       57.99     23.88 o 
  -4  17  15      300.30      389.67     66.31 o 
  -3  17  15      294.87      331.03     74.91 o 
  -2  17  15        3.38       16.93     50.75 o 
  -1  17  15       50.21       39.98     22.06 o 
   0  17  15      116.36      114.68     26.88 o 
   1  17  15       19.66       31.92     26.91 o 
  -2  18  15        8.74       43.67     36.95 o 
  -1  18  15       74.52      104.38     35.95 o 
   0  18  15        9.01       -9.68     22.04 o 
  -8   0  16      798.63      810.82     58.72 o 
  -7   0  16       49.26       60.86     24.59 o 
  -6   0  16      640.97      678.57     49.56 o 
  -5   0  16      329.10      328.87     37.14 o 
  -4   0  16       43.71       39.55     15.52 o 
  -3   0  16     1472.80     1430.92     65.87 o 
  -2   0  16     1079.53      972.81     55.08 o 
  -1   0  16     1204.42     1050.60     60.60 o 
   0   0  16     4860.46     4654.87    134.01 o 
   1   0  16      803.17      864.52     57.97 o 
   2   0  16     1226.02     1190.26     68.26 o 
   3   0  16      840.87      935.79     67.38 o 
   4   0  16      468.08      394.37     49.69 o 
   5   0  16      862.58      763.14     65.50 o 
   6   0  16      195.26      248.06     52.57 o 
  -8   1  16      860.93      835.47     47.05 o 
  -7   1  16       12.71       11.23     16.10 o 
  -6   1  16       53.42       56.07     17.33 o 
  -5   1  16      379.98      349.78     26.97 o 
  -4   1  16     1639.66     1678.72     41.67 o 
  -3   1  16      251.15      198.71     17.48 o 
  -2   1  16     5983.49     5959.76    109.17 o 
  -1   1  16      194.61      166.24     22.16 o 
   0   1  16     3086.90     3144.49     74.57 o 
   1   1  16        3.22        1.03     18.88 o 
   2   1  16     1579.42     1549.85     54.21 o 
   3   1  16     3640.06     3636.67     88.59 o 
   4   1  16      149.86      134.71     28.50 o 
   5   1  16     1400.30     1461.92     61.66 o 
   6   1  16      122.03      120.73     32.51 o 
  -8   2  16        9.67       -3.05     15.38 o 
  -7   2  16      380.07      379.43     52.95 o 
  -6   2  16      603.22      610.29     39.34 o 
  -5   2  16      387.03      416.48     22.92 o 
  -4   2  16      183.73      165.28     16.88 o 
  -3   2  16      882.86      872.93     30.26 o 
  -2   2  16      952.70      803.30     48.56 o 
  -1   2  16        8.47       12.17     16.41 o 
   0   2  16      667.20      671.34     96.80 o 
   1   2  16       59.48       51.82     20.27 o 
   2   2  16      311.86      338.98     30.47 o 
   3   2  16     1036.00     1092.04     49.32 o 
   4   2  16      130.44      106.99     26.08 o 
   5   2  16      684.75      682.60     73.28 o 
   6   2  16      244.83      226.54     67.13 o 
  -8   3  16      133.57      126.15     22.80 o 
  -7   3  16        1.92       -0.11     14.22 o 
  -6   3  16      312.61      374.62     28.87 o 
  -5   3  16     1272.22     1252.50     36.81 o 
  -4   3  16      196.77      172.56     17.09 o 
  -3   3  16      501.68      465.26     34.28 o 
  -2   3  16     1557.27     1462.34     39.18 o 
  -1   3  16      729.16      746.39     37.62 o 
   0   3  16     2965.06     2751.44    130.37 o 
   1   3  16      226.21      206.53     25.64 o 
   2   3  16       11.39        5.03     19.68 o 
   3   3  16     1734.14     1704.27    138.46 o 
   4   3  16       68.08       77.47     24.94 o 
   5   3  16      235.83      240.99     35.32 o 
  -8   4  16        5.68        0.89     15.13 o 
  -7   4  16      725.79      775.27     39.56 o 
  -6   4  16       34.07       64.37     16.81 o 
  -5   4  16      141.38      159.90     17.21 o 
  -4   4  16      985.92      855.46     30.42 o 
  -3   4  16      902.63      899.33     31.37 o 
  -2   4  16     1071.74     1072.27     34.04 o 
  -1   4  16      341.18      284.30     20.44 o 
   0   4  16       70.88       80.17     19.90 o 
   1   4  16     1280.35     1110.45     45.73 o 
   2   4  16     1417.51     1221.74     49.23 o 
   3   4  16      387.67      315.24     34.00 o 
   4   4  16       60.95       79.71     25.86 o 
   5   4  16      346.14      343.53     36.59 o 
  -8   5  16      201.25      212.61     27.27 o 
  -7   5  16       71.35       63.58     18.65 o 
  -6   5  16        1.42       -2.71     11.95 o 
  -5   5  16     1247.68     1306.03     37.74 o 
  -4   5  16       10.37        4.75     11.40 o 
  -3   5  16       38.73       36.74     14.69 o 
  -2   5  16     1295.74     1320.34     63.67 o 
  -1   5  16      176.47      171.86     17.94 o 
   0   5  16     1576.98     1467.53     48.74 o 
   1   5  16       78.86       61.63     20.49 o 
   2   5  16      184.20      140.27     42.16 o 
   3   5  16      835.96      765.97     66.13 o 
   4   5  16      803.38      787.55     60.29 o 
   5   5  16        0.07       14.71     22.65 o 
  -8   6  16        3.40       -4.10     25.09 o 
  -7   6  16      188.93      263.07     26.88 o 
  -6   6  16        0.88       16.04     12.24 o 
  -5   6  16      483.97      446.72     24.62 o 
  -4   6  16      638.84      647.49     30.53 o 
  -3   6  16      643.13      605.12     26.65 o 
  -2   6  16      169.82      170.38     17.56 o 
  -1   6  16      264.70      288.65     20.89 o 
   0   6  16      169.62      167.90     18.15 o 
   1   6  16      252.20      200.60     25.16 o 
   2   6  16      485.49      522.84     34.17 o 
   3   6  16      464.59      378.55     55.90 o 
   4   6  16      957.23      884.34     50.44 o 
   5   6  16       42.67       25.06     25.19 o 
  -8   7  16        3.84       21.52     24.66 o 
  -7   7  16      273.22      236.63     28.11 o 
  -6   7  16      647.35      652.23     31.79 o 
  -5   7  16      403.44      449.47     24.22 o 
  -4   7  16       71.40       85.31     24.66 o 
  -3   7  16      151.01      155.85     16.72 o 
  -2   7  16     1481.66     1322.77     54.98 o 
  -1   7  16     1599.99     1591.68     41.46 o 
   0   7  16      414.69      411.81     23.66 o 
   1   7  16       44.57       98.86     21.35 o 
   2   7  16      681.05      622.96     36.13 o 
   3   7  16      118.59      125.38     26.26 o 
   4   7  16      201.94      251.16     53.89 o 
   5   7  16       38.58       27.26     24.74 o 
  -8   8  16      193.17      182.44     39.02 o 
  -7   8  16      200.16      180.81     35.26 o 
  -6   8  16      161.00      161.77     18.36 o 
  -5   8  16     1237.47     1211.70     82.61 o 
  -4   8  16       67.90      101.48     15.42 o 
  -3   8  16        0.68       16.20     12.89 o 
  -2   8  16     2295.10     2265.20     49.80 o 
  -1   8  16      318.67      276.29     22.18 o 
   0   8  16      188.95      158.33     18.60 o 
   1   8  16     1183.41     1114.16     44.85 o 
   2   8  16       48.28       46.86     21.49 o 
   3   8  16      337.40      355.73     42.29 o 
   4   8  16      365.85      387.53     35.46 o 
   5   8  16       26.65       17.77     18.81 o 
  -7   9  16       77.01       81.00     26.16 o 
  -6   9  16      348.47      386.57     31.23 o 
  -5   9  16        8.13       41.15     13.77 o 
  -4   9  16        3.37       -3.60     11.20 o 
  -3   9  16      500.60      590.95     28.96 o 
  -2   9  16      510.44      482.44     24.45 o 
  -1   9  16       38.03       36.60     13.57 o 
   0   9  16      856.08      810.40     31.23 o 
   1   9  16       24.91       30.46     14.26 o 
   2   9  16      985.64      963.35     43.43 o 
   3   9  16      407.01      456.56     62.61 o 
   4   9  16      327.75      361.93     26.73 o 
   5   9  16       67.65       32.69     19.76 o 
  -7  10  16      222.24      196.19     27.36 o 
  -6  10  16      109.39      143.42     23.58 o 
  -5  10  16      503.57      463.65     32.75 o 
  -4  10  16        7.03       -7.15     16.16 o 
  -3  10  16       46.50       53.07     14.12 o 
  -2  10  16      722.83      810.77     30.53 o 
  -1  10  16       48.04       58.13     14.82 o 
   0  10  16       52.37       53.09     14.72 o 
   1  10  16      272.77      266.37     43.18 o 
   2  10  16        1.90       10.75     22.52 o 
   3  10  16      393.71      449.87     27.76 o 
   4  10  16        5.47       -5.92     20.10 o 
  -7  11  16        3.03        7.43     19.65 o 
  -6  11  16      104.09      111.96     22.74 o 
  -5  11  16       20.47       36.10     17.83 o 
  -4  11  16       20.22       15.16     16.23 o 
  -3  11  16      148.75      158.01     23.38 o 
  -2  11  16      323.48      330.30     28.21 o 
  -1  11  16       22.16       34.37     13.29 o 
   0  11  16        3.84        8.37     23.77 o 
   1  11  16      296.38      265.61     33.41 o 
   2  11  16      249.12      261.10     27.62 o 
   3  11  16      125.75      123.25     26.50 o 
   4  11  16        1.68      -20.64     20.64 o 
  -6  12  16       20.27        8.07     18.51 o 
  -5  12  16      124.30      118.46     27.42 o 
  -4  12  16      153.14      119.27     23.09 o 
  -3  12  16       48.76       70.49     18.56 o 
  -2  12  16       12.55       23.10     17.26 o 
  -1  12  16       40.57       20.72     16.68 o 
   0  12  16       68.25       46.70     18.48 o 
   1  12  16       11.95       20.79     15.67 o 
   2  12  16       41.64       56.96     21.86 o 
   3  12  16      297.76      372.22     34.32 o 
   4  12  16        6.36       -6.49     22.66 o 
  -6  13  16        1.65       12.49     25.09 o 
  -5  13  16        4.13       -1.95     16.52 o 
  -4  13  16       98.00      128.30     22.80 o 
  -3  13  16       73.62       89.66     20.93 o 
  -2  13  16      280.74      334.24     57.15 o 
  -1  13  16      436.97      324.85     43.79 o 
   0  13  16       44.46       51.80     21.45 o 
   1  13  16      177.29      137.65     25.80 o 
   2  13  16       13.78       -8.25     19.95 o 
   3  13  16        7.03       25.09     33.88 o 
  -6  14  16        8.73        8.91     26.22 o 
  -5  14  16      282.18      338.12     31.28 o 
  -4  14  16      411.40      468.02     51.82 o 
  -3  14  16       62.26       15.94     27.23 o 
  -2  14  16      738.13      759.00     60.35 o 
  -1  14  16      348.03      346.44     47.93 o 
   0  14  16        0.38       13.95     25.03 o 
   1  14  16      245.25      223.40     29.53 o 
   2  14  16      160.39      148.66     27.28 o 
   3  14  16       19.05      -28.61     31.62 o 
  -5  15  16       11.36       39.27     30.99 o 
  -4  15  16      361.58      295.87     47.05 o 
  -3  15  16       28.14       -2.13     30.11 o 
  -2  15  16      507.64      561.75     57.09 o 
  -1  15  16      518.80      512.72     68.63 o 
   0  15  16       41.40        3.68     21.22 o 
   1  15  16      179.42      191.84     28.79 o 
   2  15  16       74.66       92.26     25.11 o 
  -4  16  16      468.10      472.04     55.46 o 
  -3  16  16        4.12       12.30     30.87 o 
  -2  16  16      284.79      347.06     50.06 o 
  -1  16  16      605.18      644.68     42.31 o 
   0  16  16       26.57       29.09     22.28 o 
   1  16  16      401.45      419.87     37.44 o 
  -3  17  16        1.51        4.77     25.72 o 
  -2  17  16      687.18      776.23     45.81 o 
  -1  17  16      275.00      321.02     34.59 o 
   0  17  16       17.35       -0.25     22.64 o 
  -8   1  17        0.02      -10.57     15.86 o 
  -7   1  17        3.22        1.78     14.55 o 
  -6   1  17        0.98       12.37     15.89 o 
  -5   1  17       17.21       19.79     15.28 o 
  -4   1  17        0.21       13.53     12.02 o 
  -3   1  17       22.50       36.83     15.66 o 
  -2   1  17       56.14       29.65     15.89 o 
  -1   1  17      449.07      375.91     33.69 o 
   0   1  17     1110.60      938.77     50.00 o 
   1   1  17       10.22      -13.60     17.26 o 
   2   1  17       32.75       38.23     36.45 o 
   3   1  17        3.35        2.45     31.56 o 
   4   1  17        0.25        7.40     23.15 o 
   5   1  17      117.29      113.20     30.77 o 
  -8   2  17      324.46      314.10     31.41 o 
  -7   2  17        1.33       12.06     15.42 o 
  -6   2  17      140.19      160.17     22.97 o 
  -5   2  17      304.56      309.42     21.60 o 
  -4   2  17      323.44      361.57     27.85 o 
  -3   2  17     1795.60     1832.19     51.88 o 
  -2   2  17      483.30      415.69     28.52 o 
  -1   2  17      400.42      395.88     28.97 o 
   0   2  17     4694.55     4898.37    159.54 o 
   1   2  17      855.35      936.93     43.66 o 
   2   2  17      268.05      234.73     38.46 o 
   3   2  17      434.31      428.52     34.88 o 
   4   2  17       25.61       42.63     30.24 o 
   5   2  17      233.89      231.96     34.74 o 
  -8   3  17        3.05       20.00     17.30 o 
  -7   3  17       51.73       17.52     15.58 o 
  -6   3  17      289.05      300.89     27.53 o 
  -5   3  17      665.64      659.03     28.73 o 
  -4   3  17       56.66       53.66     13.50 o 
  -3   3  17     1424.47     1422.52     39.50 o 
  -2   3  17      155.50      143.15     17.43 o 
  -1   3  17      372.05      332.26     26.87 o 
   0   3  17      198.07      245.45     25.68 o 
   1   3  17      604.67      521.00     33.84 o 
   2   3  17     1192.33     1122.73     48.99 o 
   3   3  17       20.42       23.73     22.74 o 
   4   3  17       18.76      -11.15     21.26 o 
   5   3  17      218.21      205.15     33.14 o 
  -8   4  17      265.34      297.44     30.76 o 
  -7   4  17       35.68       19.09     16.41 o 
  -6   4  17       42.67       37.83     17.09 o 
  -5   4  17      167.08      152.95     17.48 o 
  -4   4  17       42.39       50.92     22.21 o 
  -3   4  17     3466.62     3241.40     61.82 o 
  -2   4  17      380.52      403.28     27.15 o 
  -1   4  17       29.86       61.11     18.54 o 
   0   4  17     3044.97     2901.92     77.17 o 
   1   4  17     2244.31     2027.00     69.01 o 
   2   4  17      513.19      444.35     41.34 o 
   3   4  17     1452.64     1402.14     55.42 o 
   4   4  17      122.98      114.80     28.37 o 
   5   4  17      207.96      250.62     34.37 o 
  -8   5  17       26.49        8.34     17.41 o 
  -7   5  17       15.12       -4.72     23.34 o 
  -6   5  17        7.39        2.91     14.42 o 
  -5   5  17      481.47      498.15     32.77 o 
  -4   5  17      756.92      703.69     71.76 o 
  -3   5  17     1404.98     1379.86     43.83 o 
  -2   5  17      324.54      296.06     20.74 o 
  -1   5  17      100.94      129.04     17.29 o 
   0   5  17     1563.88     1508.33     50.40 o 
   1   5  17       59.17       31.98     19.29 o 
   2   5  17       98.17      124.22     24.28 o 
   3   5  17      298.43      307.94     32.42 o 
   4   5  17        5.55        0.97     22.76 o 
   5   5  17        4.42      -22.00     22.00 o 
  -8   6  17      664.10      677.56     40.54 o 
  -7   6  17        2.83       24.09     17.16 o 
  -6   6  17      159.31      174.33     19.30 o 
  -5   6  17     1417.95     1460.59     41.55 o 
  -4   6  17      291.90      266.48     29.95 o 
  -3   6  17      748.66      723.10     29.60 o 
  -2   6  17     1651.88     1684.18     48.31 o 
  -1   6  17       47.72       55.43     14.80 o 
   0   6  17     2250.21     2305.05     63.17 o 
   1   6  17      925.95      872.63     41.99 o 
   2   6  17     2085.41     2008.16     84.38 o 
   3   6  17     1704.62     1605.20     70.83 o 
   4   6  17      109.91      101.57     26.60 o 
   5   6  17      278.37      300.40     51.76 o 
  -7   7  17        0.27       15.04     16.84 o 
  -6   7  17        1.38       -7.24     12.35 o 
  -5   7  17     2043.25     2057.05     49.94 o 
  -4   7  17      849.86      895.53     32.65 o 
  -3   7  17      140.31      158.34     17.63 o 
  -2   7  17     1482.47     1494.23     40.62 o 
  -1   7  17        7.56       21.42     13.71 o 
   0   7  17      529.43      504.43     26.41 o 
   1   7  17       86.99      108.52     22.89 o 
   2   7  17      189.76      180.10     26.57 o 
   3   7  17      171.05      162.48     43.16 o 
   4   7  17      191.22      197.55     30.45 o 
  -7   8  17        3.29      -14.81     21.21 o 
  -6   8  17       63.95       91.60     16.46 o 
  -5   8  17       26.75       27.62     14.49 o 
  -4   8  17        3.25       -4.38     11.25 o 
  -3   8  17     2512.59     2537.37     55.12 o 
  -2   8  17      922.17      896.32     32.91 o 
  -1   8  17      974.28      892.84     32.80 o 
   0   8  17      306.56      293.35     26.67 o 
   1   8  17       35.82       44.59     20.89 o 
   2   8  17      616.18      620.96     46.61 o 
   3   8  17      446.37      475.91     55.21 o 
   4   8  17        9.48       29.42     24.53 o 
  -7   9  17      218.98      232.72     29.10 o 
  -6   9  17      129.62       96.59     22.40 o 
  -5   9  17      674.39      704.60     30.28 o 
  -4   9  17      843.63      876.51     32.41 o 
  -3   9  17      100.39      128.76     17.35 o 
  -2   9  17      102.92       90.70     16.22 o 
  -1   9  17       30.90       33.10     14.12 o 
   0   9  17      311.61      272.51     21.79 o 
   1   9  17     1555.14     1483.10     52.26 o 
   2   9  17      739.40      785.46     47.43 o 
   3   9  17      148.39      147.98     31.37 o 
   4   9  17      386.63      387.53     35.80 o 
  -7  10  17       88.22       57.76     22.06 o 
  -6  10  17        2.38      -11.63     21.52 o 
  -5  10  17       12.93       -6.69     15.40 o 
  -4  10  17       12.67       15.48     27.73 o 
  -3  10  17       19.00       11.85     13.56 o 
  -2  10  17     1366.85     1370.89     39.76 o 
  -1  10  17      350.18      348.69     22.92 o 
   0  10  17       44.98       61.23     15.56 o 
   1  10  17      281.18      275.05     22.68 o 
   2  10  17      273.89      256.20     28.64 o 
   3  10  17      111.90      134.87     28.92 o 
   4  10  17       87.86      139.15     43.41 o 
  -6  11  17      278.89      280.94     30.27 o 
  -5  11  17      522.78      549.48     66.13 o 
  -4  11  17      667.32      761.39     39.90 o 
  -3  11  17        5.48      -14.04     14.04 o 
  -2  11  17     1584.23     1674.75     55.97 o 
  -1  11  17     1440.89     1475.59     46.19 o 
   0  11  17       27.89       40.35     14.43 o 
   1  11  17     1577.61     1588.68     56.28 o 
   2  11  17     1208.50     1388.51     76.67 o 
   3  11  17       10.03       18.82     32.37 o 
  -6  12  17        5.30      -15.57     15.57 o 
  -5  12  17      215.34      238.11     28.67 o 
  -4  12  17      864.81      994.50     45.21 o 
  -3  12  17      183.52      142.19     24.45 o 
  -2  12  17      893.21      880.88     67.25 o 
  -1  12  17      147.29      184.06     24.28 o 
   0  12  17       16.81       12.70     16.64 o 
   1  12  17       54.33       71.65     21.58 o 
   2  12  17       50.52       28.73     30.62 o 
   3  12  17       17.48       39.65     34.13 o 
  -5  13  17      228.82      245.04     32.56 o 
  -4  13  17      768.47      736.31     40.75 o 
  -3  13  17      346.88      411.79     32.83 o 
  -2  13  17      516.27      547.26     37.58 o 
  -1  13  17      824.41      793.38     60.23 o 
   0  13  17       50.54        7.40     28.11 o 
   1  13  17      775.04      872.43     63.74 o 
  -5  14  17        0.67       24.60     30.62 o 
  -4  14  17       31.21       24.59     30.24 o 
  -3  14  17       91.83       73.03     33.00 o 
  -2  14  17      291.52      306.03     47.05 o 
  -1  14  17       50.16       29.49     27.23 o 
   0  14  17        7.23       19.83     26.73 o 
   1  14  17       11.53        0.00     27.98 o 
  -4  15  17      300.66      356.22     51.07 o 
  -3  15  17      217.36      298.00     48.81 o 
  -2  15  17       46.29       21.71     29.11 o 
  -1  15  17      272.57      240.91     44.04 o 
   0  15  17       26.01        0.88     25.97 o 
   1  15  17      344.79      444.43     53.20 o 
  -3  16  17      199.87      226.86     46.30 o 
  -2  16  17       34.79       43.67     33.88 o 
  -1  16  17       28.22       28.36     32.87 o 
   0  16  17       10.54      -18.19     27.73 o 
  -8   0  18     1849.33     1956.28     93.35 o 
  -7   0  18      476.07      405.66     45.30 o 
  -6   0  18      251.83      272.66     38.65 o 
  -5   0  18     2726.58     3000.48    107.28 o 
  -4   0  18      836.82      793.63     55.21 o 
  -3   0  18     6628.78     6313.52    167.89 o 
  -2   0  18      679.36      635.28     48.94 o 
  -1   0  18       11.99       36.14     25.35 o 
   0   0  18     8976.37     8615.61    211.55 o 
   1   0  18     2327.33     2335.34     95.36 o 
   2   0  18      324.97      349.20     46.93 o 
   3   0  18     1731.22     1840.59     90.59 o 
   4   0  18      393.88      535.28     58.09 o 
   5   0  18       97.06       78.17     45.67 o 
  -8   1  18        2.44        7.33     27.54 o 
  -7   1  18       76.43      101.31     20.98 o 
  -6   1  18      322.24      311.14     29.10 o 
  -5   1  18        7.27       -4.75     14.64 o 
  -4   1  18      126.17      115.26     21.02 o 
  -3   1  18      108.12      147.22     26.16 o 
  -2   1  18     1764.32     1807.71     56.25 o 
  -1   1  18       36.78        7.54     17.38 o 
   0   1  18       32.04       49.18     36.01 o 
   1   1  18        0.69       -3.87     18.16 o 
   2   1  18      370.75      369.31     41.72 o 
   3   1  18      225.74      228.88     36.70 o 
   4   1  18       88.43      114.79     29.01 o 
   5   1  18        1.99       27.64     27.48 o 
  -8   2  18      304.13      254.30     30.16 o 
  -7   2  18        7.10       34.46     17.35 o 
  -6   2  18     1128.22     1214.40     49.06 o 
  -5   2  18     2759.34     2867.30     70.11 o 
  -4   2  18      134.94      138.82     17.89 o 
  -3   2  18     6195.86     6195.14    305.28 o 
  -2   2  18      772.17      722.28     63.99 o 
  -1   2  18      172.31      210.19     40.09 o 
   0   2  18     2696.57     2788.73    186.33 o 
   1   2  18     1207.69     1236.69     49.51 o 
   2   2  18      958.21      941.86     46.24 o 
   3   2  18     1424.84     1377.46     56.07 o 
   4   2  18      201.53      186.24     32.12 o 
  -8   3  18        1.19       17.13     16.68 o 
  -7   3  18      155.68      133.39     22.71 o 
  -6   3  18        0.29        5.96     16.86 o 
  -5   3  18     1283.38     1272.56     55.72 o 
  -4   3  18       15.02        9.79     13.24 o 
  -3   3  18      131.89      137.57     17.90 o 
  -2   3  18      245.92      232.29     24.35 o 
  -1   3  18       63.49       97.44     43.79 o 
   0   3  18       86.82       85.60     21.77 o 
   1   3  18      272.70      271.72     40.47 o 
   2   3  18      421.21      429.12     34.95 o 
   3   3  18       20.73       -1.89     29.11 o 
   4   3  18        0.56      -14.96     22.23 o 
  -8   4  18      202.61      151.78     47.43 o 
  -7   4  18       94.42      137.13     31.87 o 
  -6   4  18        4.55       18.94     16.23 o 
  -5   4  18      398.02      388.55     23.80 o 
  -4   4  18        0.03       10.97     12.58 o 
  -3   4  18     1629.43     1611.93     43.50 o 
  -2   4  18        8.44        3.25     12.37 o 
  -1   4  18      129.36      110.99     20.81 o 
   0   4  18      258.37      267.68     27.45 o 
   1   4  18      114.00      141.89     25.27 o 
   2   4  18      402.08      342.16     32.16 o 
   3   4  18      216.72      211.89     30.47 o 
   4   4  18      246.16      217.36     34.82 o 
  -7   5  18      200.63      211.64     40.78 o 
  -6   5  18      517.40      531.78     34.64 o 
  -5   5  18      451.38      468.35     54.64 o 
  -4   5  18      273.25      304.57     22.25 o 
  -3   5  18       43.11       51.32     14.74 o 
  -2   5  18     1170.67     1133.51     49.62 o 
  -1   5  18      163.20      219.17     24.81 o 
   0   5  18      170.05      177.70     24.89 o 
   1   5  18      139.19      209.73     80.24 o 
   2   5  18      823.44      765.05     47.62 o 
   3   5  18       63.17      100.74     59.29 o 
   4   5  18      334.11      412.89     38.59 o 
  -7   6  18        9.39       36.60     18.79 o 
  -6   6  18       94.13      102.51     17.52 o 
  -5   6  18        0.18        7.99     13.09 o 
  -4   6  18      109.95      116.73     19.53 o 
  -3   6  18       31.49       44.08     14.60 o 
  -2   6  18       90.93      104.12     16.94 o 
  -1   6  18     2691.72     2653.49     57.40 o 
   0   6  18       60.09       75.65     20.49 o 
   1   6  18        3.53      -16.72     27.67 o 
   2   6  18        1.05      -12.43     19.46 o 
   3   6  18      131.96      137.42     27.02 o 
   4   6  18      116.32      145.81     30.14 o 
  -7   7  18      392.60      356.21     31.60 o 
  -6   7  18      616.02      665.32     39.56 o 
  -5   7  18      297.02      324.40     23.29 o 
  -4   7  18     1020.95     1042.50     41.06 o 
  -3   7  18      108.14       78.20     15.95 o 
  -2   7  18     1019.90      875.93     33.15 o 
  -1   7  18     2201.52     2180.35     52.04 o 
   0   7  18      106.01      108.40     27.29 o 
   1   7  18      340.83      377.18     31.45 o 
   2   7  18      908.80      816.32     42.57 o 
   3   7  18      123.78      115.54     35.63 o 
   4   7  18      421.79      494.22     40.55 o 
  -7   8  18        1.72      -22.59     22.59 o 
  -6   8  18      388.73      409.45     26.18 o 
  -5   8  18      202.42      183.13     19.60 o 
  -4   8  18       46.15       50.28     15.43 o 
  -3   8  18       12.81       10.54     13.03 o 
  -2   8  18      849.38      809.61     56.76 o 
  -1   8  18      396.26      365.45     34.06 o 
   0   8  18       73.11      124.77     18.62 o 
   1   8  18      201.22      221.29     28.23 o 
   2   8  18        5.48       17.95     19.93 o 
   3   8  18      210.27      255.67     86.83 o 
   4   8  18        0.05        9.10     55.77 o 
  -7   9  18      287.24      266.63     42.54 o 
  -6   9  18      342.40      367.70     78.05 o 
  -5   9  18      190.07      203.80     26.67 o 
  -4   9  18      696.46      678.71     30.26 o 
  -3   9  18       36.15       51.42     14.63 o 
  -2   9  18     1315.41     1345.13     41.41 o 
  -1   9  18      869.24      839.43     49.51 o 
   0   9  18        0.53       11.78     13.98 o 
   1   9  18      528.17      482.75     34.17 o 
   2   9  18      251.15      268.87     77.79 o 
   3   9  18       68.91       64.41     24.16 o 
  -6  10  18      240.75      250.60     29.22 o 
  -5  10  18      586.68      621.89     38.38 o 
  -4  10  18      300.75      300.82     29.44 o 
  -3  10  18      280.83      268.50     26.83 o 
  -2  10  18      801.31      795.31     75.60 o 
  -1  10  18      142.94      129.38     18.12 o 
   0  10  18       16.85       33.03     14.62 o 
   1  10  18        5.33       33.27     19.31 o 
   2  10  18      202.62      234.90     28.54 o 
   3  10  18      290.44      376.42     52.13 o 
  -6  11  18       79.64       51.26     22.80 o 
  -5  11  18       88.28       66.94     21.94 o 
  -4  11  18      160.69      144.75     24.37 o 
  -3  11  18      273.62      243.57     27.69 o 
  -2  11  18       19.18       10.93     27.92 o 
  -1  11  18       22.60       32.77     14.31 o 
   0  11  18        2.49       14.53     14.59 o 
   1  11  18       30.13       55.60     20.36 o 
   2  11  18       53.60       75.41     35.63 o 
   3  11  18        6.73        2.01     32.25 o 
  -5  12  18        2.22        9.60     19.17 o 
  -4  12  18       91.63       79.27     27.35 o 
  -3  12  18      588.55      542.28     36.52 o 
  -2  12  18      603.07      589.77     37.23 o 
  -1  12  18       36.83       46.31     32.75 o 
   0  12  18       22.61       27.48     28.61 o 
   1  12  18      142.54      144.67     38.40 o 
   2  12  18        2.84       25.09     28.86 o 
  -5  13  18      163.71      194.09     33.25 o 
  -4  13  18      747.84      816.59     67.76 o 
  -3  13  18      223.00      240.96     28.31 o 
  -2  13  18       16.95       60.10     32.12 o 
  -1  13  18      156.86      151.32     37.64 o 
   0  13  18        3.88       42.29     27.73 o 
   1  13  18       93.86       65.12     32.37 o 
  -4  14  18       11.54       14.18     30.11 o 
  -3  14  18        2.53      -16.31     29.86 o 
  -2  14  18      352.71      449.45     53.33 o 
  -1  14  18      117.39      143.92     38.14 o 
   0  14  18        1.35       14.56     28.86 o 
   1  14  18      100.16      125.73     37.89 o 
  -3  15  18        0.75       -4.52     33.38 o 
  -2  15  18      196.36      171.27     40.28 o 
  -1  15  18      511.40      485.59     54.33 o 
   0  15  18       29.36       27.23     31.62 o 
  -7   1  19      363.74      373.80     32.56 o 
  -6   1  19       21.50       16.69     17.42 o 
  -5   1  19      172.71      204.42     25.67 o 
  -4   1  19        5.87       -4.21     15.37 o 
  -3   1  19       15.13       17.93     15.96 o 
  -2   1  19      485.61      508.95     70.58 o 
  -1   1  19      227.43      246.42     27.49 o 
   0   1  19       48.10       79.88     22.15 o 
   1   1  19      198.86      261.17     29.48 o 
   2   1  19        3.09        7.58     20.57 o 
   3   1  19       36.22       52.20     47.37 o 
   4   1  19       44.71       13.88     26.06 o 
  -7   2  19       17.29       11.41     16.01 o 
  -6   2  19      145.62      113.90     21.58 o 
  -5   2  19       28.88       55.10     32.44 o 
  -4   2  19      121.05      137.15     18.56 o 
  -3   2  19       15.36       22.84     19.07 o 
  -2   2  19      963.28      890.29     41.01 o 
  -1   2  19        1.81       10.89     16.54 o 
   0   2  19      203.63      226.29     26.69 o 
   1   2  19       18.68       42.22     22.77 o 
   2   2  19        0.36       12.84     21.15 o 
   3   2  19      142.95      140.22     28.40 o 
   4   2  19        1.11      -22.47     22.47 o 
  -7   3  19      564.43      446.81     34.57 o 
  -6   3  19        3.05        1.05     15.49 o 
  -5   3  19     1242.05     1231.62     39.65 o 
  -4   3  19       42.31        9.93     17.01 o 
  -3   3  19      344.25      312.54     32.81 o 
  -2   3  19     1811.08     1775.07     56.60 o 
  -1   3  19       92.10       91.56     21.02 o 
   0   3  19      660.25      671.05     38.26 o 
   1   3  19      921.64      806.86     42.41 o 
   2   3  19       11.54       30.73     22.31 o 
   3   3  19       84.72       57.93     25.24 o 
   4   3  19      162.49      161.71     39.84 o 
  -7   4  19       40.48       35.51     19.48 o 
  -6   4  19     1164.33     1192.51     50.08 o 
  -5   4  19      497.55      481.98     26.94 o 
  -4   4  19      218.53      243.58     29.32 o 
  -3   4  19     2606.75     2498.45     56.11 o 
  -2   4  19      377.47      335.43     28.43 o 
  -1   4  19      732.98      735.87     73.72 o 
   0   4  19     2009.85     2073.02     63.29 o 
   1   4  19      986.16      989.41     98.18 o 
   2   4  19        0.60      -10.23     19.25 o 
   3   4  19      621.38      640.37     43.16 o 
   4   4  19      165.51      172.95     32.74 o 
  -7   5  19      304.41      291.51     30.28 o 
  -6   5  19      115.48      125.77     22.92 o 
  -5   5  19      752.59      841.58     33.46 o 
  -4   5  19       10.76        1.32     13.07 o 
  -3   5  19      958.75      862.76     34.17 o 
  -2   5  19      784.66      846.21     33.52 o 
  -1   5  19      134.26      154.58     23.95 o 
   0   5  19      839.22      833.27     80.74 o 
   1   5  19      338.94      359.27     55.84 o 
   2   5  19       76.63      140.58     27.38 o 
   3   5  19      432.99      402.88     36.51 o 
   4   5  19      264.67      297.42     35.99 o 
  -7   6  19       43.36       31.51     34.00 o 
  -6   6  19     1234.03     1212.82     86.89 o 
  -5   6  19      477.26      508.70     29.72 o 
  -4   6  19      104.06       98.72     20.19 o 
  -3   6  19      227.62      227.78     21.01 o 
  -2   6  19      189.34      204.49     20.88 o 
  -1   6  19       47.58       33.03     18.06 o 
   0   6  19      852.52      824.33     96.55 o 
   1   6  19      473.41      566.42     37.01 o 
   2   6  19       12.98        4.90     20.58 o 
   3   6  19      162.25      139.75     27.99 o 
  -7   7  19       94.84       96.78     22.76 o 
  -6   7  19      143.40      188.98     21.23 o 
  -5   7  19      315.82      326.90     28.29 o 
  -4   7  19      282.51      277.76     22.85 o 
  -3   7  19      453.65      486.65     26.69 o 
  -2   7  19       57.35       92.96     16.28 o 
  -1   7  19        1.45       -4.09     13.00 o 
   0   7  19      869.43      940.90     44.75 o 
   1   7  19      100.42       88.63     22.70 o 
   2   7  19      404.74      409.73     42.41 o 
   3   7  19      294.39      322.21     89.40 o 
  -6   8  19       57.66       65.00     16.96 o 
  -5   8  19      484.18      491.02     27.86 o 
  -4   8  19      972.86      948.00     35.79 o 
  -3   8  19       21.61       30.18     16.96 o 
  -2   8  19      140.21      178.99     19.99 o 
  -1   8  19       36.50       45.15     15.97 o 
   0   8  19      242.82      260.33     27.86 o 
   1   8  19      613.45      646.79     38.34 o 
   2   8  19       42.92       45.84     22.97 o 
   3   8  19       51.04       31.99     24.55 o 
  -6   9  19      144.28      131.80     25.31 o 
  -5   9  19        6.89        4.63     17.71 o 
  -4   9  19      247.28      254.25     22.31 o 
  -3   9  19      682.60      714.62     31.07 o 
  -2   9  19       85.74       79.03     16.72 o 
  -1   9  19      223.57      224.23     21.52 o 
   0   9  19      378.27      411.55     31.27 o 
   1   9  19        5.42        2.81     17.98 o 
   2   9  19      497.40      463.89     36.93 o 
   3   9  19       79.35      107.99     35.82 o 
  -6  10  19      117.35      113.98     32.37 o 
  -5  10  19      223.81      286.83     30.33 o 
  -4  10  19      379.53      413.46     34.14 o 
  -3  10  19       16.20       11.85     24.09 o 
  -2  10  19       18.97       20.23     13.14 o 
  -1  10  19      137.27      169.35     19.71 o 
   0  10  19       24.63       52.01     16.44 o 
   1  10  19      992.25     1067.79     69.89 o 
   2  10  19      493.65      594.35     39.61 o 
  -5  11  19        0.63       -0.80     23.28 o 
  -4  11  19      362.91      464.39     35.11 o 
  -3  11  19      208.43      191.49     26.99 o 
  -2  11  19      287.70      268.48     28.78 o 
  -1  11  19      619.90      602.06     37.30 o 
   0  11  19      169.37      199.34     24.86 o 
   1  11  19      461.01      538.33     36.18 o 
   2  11  19     1138.83     1114.59     72.15 o 
  -5  12  19        0.31       22.59     26.10 o 
  -4  12  19      243.17      244.84     30.06 o 
  -3  12  19       39.57       45.37     25.41 o 
  -2  12  19        1.85        7.90     18.66 o 
  -1  12  19      568.07      561.64     37.06 o 
   0  12  19       17.69        8.78     25.72 o 
  -4  13  19      249.03      254.75     30.63 o 
  -3  13  19      137.76      121.57     43.35 o 
  -2  13  19      287.05      176.42     41.66 o 
  -1  13  19      190.86      218.83     44.04 o 
   0  13  19      179.07      196.37     42.66 o 
  -2  14  19       10.99       -1.13     30.87 o 
  -1  14  19      366.68      401.27     52.45 o 
  -7   0  20        0.48       25.47     23.34 o 
  -6   0  20       60.40       40.90     25.35 o 
  -5   0  20       65.61       98.37     29.99 o 
  -4   0  20        0.12       25.09     24.72 o 
  -3   0  20       43.26       41.41     24.72 o 
  -2   0  20       10.91       -6.52     21.83 o 
  -1   0  20      268.14      197.37     36.76 o 
   0   0  20      516.04      560.75     52.45 o 
   1   0  20      159.23      224.85     42.03 o 
   2   0  20        4.02       -3.01     30.99 o 
   3   0  20      214.28      251.08     49.19 o 
  -7   1  20      109.72      117.70     22.71 o 
  -6   1  20      545.55      538.76     43.29 o 
  -5   1  20     2501.49     2449.90    167.07 o 
  -4   1  20      155.34      120.85     22.31 o 
  -3   1  20      505.01      541.90     34.78 o 
  -2   1  20      477.11      456.87     33.18 o 
  -1   1  20      343.28      358.53     31.35 o 
   0   1  20     2500.18     2586.63     73.77 o 
   1   1  20     2167.05     2248.68     69.55 o 
   2   1  20      178.79      119.71     47.56 o 
   3   1  20      427.79      454.43     40.76 o 
  -7   2  20       18.51        9.46     20.45 o 
  -6   2  20       19.92       38.19     18.38 o 
  -5   2  20      230.80      218.05     27.29 o 
  -4   2  20        6.74       26.27     17.57 o 
  -3   2  20      530.37      495.38     33.21 o 
  -2   2  20      182.64      153.72     26.48 o 
  -1   2  20      171.64      187.98     30.36 o 
   0   2  20       28.65       27.21     20.02 o 
   1   2  20      403.43      512.23     92.91 o 
   2   2  20      126.06      118.76     26.79 o 
   3   2  20       19.79       78.61     30.55 o 
  -7   3  20      109.50      117.03     46.24 o 
  -6   3  20       37.44       38.38     28.48 o 
  -5   3  20      878.66      991.53     45.76 o 
  -4   3  20        2.12      -12.70     12.70 o 
  -3   3  20      789.89      741.85     39.39 o 
  -2   3  20      353.15      303.44     27.96 o 
  -1   3  20       43.12       68.86     21.24 o 
   0   3  20     1343.89     1453.43     63.43 o 
   1   3  20      491.22      410.51     34.81 o 
   2   3  20      271.75      285.53     32.47 o 
   3   3  20      745.20      871.85     49.50 o 
  -7   4  20      186.34      223.04     29.00 o 
  -6   4  20       31.97       28.11     18.99 o 
  -5   4  20       67.50       76.29     17.21 o 
  -4   4  20     1197.52     1245.18     40.76 o 
  -3   4  20        4.09       23.56     20.74 o 
  -2   4  20       60.30       32.92     18.06 o 
  -1   4  20      431.48      390.73     31.10 o 
   0   4  20       24.17       44.51     23.02 o 
   1   4  20      234.00      242.16     29.72 o 
   2   4  20       79.28       87.28     25.63 o 
   3   4  20        0.31       -4.93     22.21 o 
  -6   5  20      255.53      261.22     65.44 o 
  -5   5  20      214.46      214.25     22.02 o 
  -4   5  20      554.97      555.03     31.15 o 
  -3   5  20      208.78      201.76     21.03 o 
  -2   5  20       45.14       37.89     18.12 o 
  -1   5  20        0.51       26.82     17.47 o 
   0   5  20      486.14      544.59     91.03 o 
   1   5  20        8.24       19.25     20.32 o 
   2   5  20       39.94       54.49     23.72 o 
   3   5  20       23.31       82.51     25.72 o 
  -6   6  20      143.25      231.51     28.78 o 
  -5   6  20        8.87       14.09     14.48 o 
  -4   6  20     1204.61     1186.30     83.45 o 
  -3   6  20      617.13      645.27     30.94 o 
  -2   6  20        5.92       21.15     14.39 o 
  -1   6  20      765.92      721.00     39.32 o 
   0   6  20      612.26      561.88     36.97 o 
   1   6  20       85.70       64.00     23.16 o 
   2   6  20      232.23      278.46     58.28 o 
   3   6  20       20.35       37.03     24.54 o 
  -6   7  20       49.33       46.86     16.72 o 
  -5   7  20      309.69      294.00     24.10 o 
  -4   7  20      107.51      157.73     29.57 o 
  -3   7  20        0.00        5.28     12.88 o 
  -2   7  20      418.47      380.62     25.55 o 
  -1   7  20       11.59       12.24     17.06 o 
   0   7  20        1.84       10.56     17.52 o 
   1   7  20       63.94       66.11     27.86 o 
   2   7  20       14.32       -9.02     20.13 o 
  -6   8  20      404.71      430.04     28.31 o 
  -5   8  20        3.24       17.57     18.72 o 
  -4   8  20      403.98      488.39     29.12 o 
  -3   8  20       79.70       88.52     17.23 o 
  -2   8  20        1.96       17.90     14.54 o 
  -1   8  20     1471.87     1559.68     45.81 o 
   0   8  20      721.25      781.19     41.47 o 
   1   8  20      189.26      222.54     28.92 o 
   2   8  20      531.36      548.98     40.40 o 
  -5   9  20       76.79      112.38     23.95 o 
  -4   9  20       76.91       63.86     17.57 o 
  -3   9  20        9.83        4.05     14.02 o 
  -2   9  20      962.86     1023.24     37.53 o 
  -1   9  20      130.52      142.79     22.12 o 
   0   9  20      173.39      146.00     25.52 o 
   1   9  20      121.28      141.10     26.35 o 
   2   9  20        3.51       47.43     23.87 o 
  -5  10  20      176.94      178.17     39.96 o 
  -4  10  20        8.40        8.34     19.70 o 
  -3  10  20      102.79      134.84     25.22 o 
  -2  10  20        0.11       11.00     14.22 o 
  -1  10  20      315.96      333.19     28.82 o 
   0  10  20        5.58       19.12     18.72 o 
   1  10  20      143.58      179.18     27.80 o 
  -4  11  20      280.73      311.08     32.28 o 
  -3  11  20       12.41       16.34     19.47 o 
  -2  11  20      364.84      377.87     32.67 o 
  -1  11  20        0.19        7.35     20.33 o 
   0  11  20      372.53      374.67     27.08 o 
   1  11  20      131.66      142.88     42.79 o 
  -3  12  20        2.55       15.05     20.53 o 
  -2  12  20       90.83      131.94     26.35 o 
  -1  12  20        5.14       11.56     17.64 o 
   0  12  20       19.41       41.03     30.49 o 
  -6   1  21      129.57      198.93     27.77 o 
  -5   1  21       86.93       78.79     21.62 o 
  -4   1  21      111.58       87.14     20.76 o 
  -3   1  21      114.43       79.36     20.65 o 
  -2   1  21       69.56      102.74     21.74 o 
  -1   1  21       53.24       49.00     20.62 o 
   0   1  21       57.57       93.30     43.60 o 
   1   1  21      118.21      145.35     27.62 o 
   2   1  21        1.60       25.38     34.00 o 
  -6   2  21        2.58      -14.79     16.37 o 
  -5   2  21       69.11       93.97     22.00 o 
  -4   2  21      412.10      382.70     31.69 o 
  -3   2  21       82.62      108.49     27.79 o 
  -2   2  21        1.27       21.24     17.70 o 
  -1   2  21        5.32        3.27     17.60 o 
   0   2  21       76.11      123.71     32.62 o 
   1   2  21       31.27       48.68     23.81 o 
   2   2  21       31.24       32.31     37.02 o 
  -6   3  21       32.53        8.80     23.28 o 
  -5   3  21      692.17      798.56     42.07 o 
  -4   3  21      381.05      489.20     40.65 o 
  -3   3  21     1023.21      985.26     57.72 o 
  -2   3  21      768.29      834.75     51.63 o 
  -1   3  21       14.76        7.32     18.10 o 
   0   3  21      434.61      529.96     37.76 o 
   1   3  21      995.99     1082.80     51.53 o 
   2   3  21       27.96       42.19     24.65 o 
  -6   4  21        5.62        6.57     20.52 o 
  -5   4  21      144.50      134.78     26.92 o 
  -4   4  21      374.26      400.37     33.21 o 
  -3   4  21       68.06       37.42     18.66 o 
  -2   4  21      142.92      139.77     26.60 o 
  -1   4  21        5.49        5.74     18.25 o 
   0   4  21      103.84      109.56     24.38 o 
   1   4  21      169.91      201.15     28.92 o 
   2   4  21      184.97      236.47     31.14 o 
  -6   5  21        7.71       25.98     19.36 o 
  -5   5  21     1828.10     2006.76     53.41 o 
  -4   5  21      456.33      398.03     26.53 o 
  -3   5  21      614.63      679.48     32.39 o 
  -2   5  21      598.82      656.30     38.28 o 
  -1   5  21       10.83        6.46     17.12 o 
   0   5  21      601.96      612.26     47.12 o 
   1   5  21      904.68      956.72     48.27 o 
   2   5  21       19.02      -10.28     21.81 o 
  -5   6  21        0.11       22.01     15.30 o 
  -4   6  21      217.95      208.92     22.69 o 
  -3   6  21       91.68       84.21     20.88 o 
  -2   6  21      110.53      111.27     34.94 o 
  -1   6  21       32.37       29.52     19.33 o 
   0   6  21      155.63      226.07     29.74 o 
   1   6  21      101.97      128.21     43.85 o 
   2   6  21       25.89       90.95     26.65 o 
  -5   7  21      486.23      452.35     29.08 o 
  -4   7  21       33.83       47.45     16.54 o 
  -3   7  21      253.82      313.81     29.66 o 
  -2   7  21      277.26      346.81     34.40 o 
  -1   7  21      245.14      275.79     31.06 o 
   0   7  21      642.89      711.58     45.42 o 
   1   7  21      355.56      376.34     33.40 o 
  -5   8  21        3.62        7.76     14.79 o 
  -4   8  21      265.57      265.69     24.57 o 
  -3   8  21      796.95      855.29     36.54 o 
  -2   8  21      170.95      195.63     22.15 o 
  -1   8  21      190.39      210.63     27.54 o 
   0   8  21      116.42      136.63     25.89 o 
   1   8  21        9.59       20.00     21.39 o 
  -4   9  21      177.26      196.95     31.78 o 
  -3   9  21       16.88       -1.99     16.47 o 
  -2   9  21       11.57       20.00     15.47 o 
  -1   9  21      309.36      316.41     59.73 o 
   0   9  21      129.53      140.90     25.89 o 
  -4  10  21      462.44      453.09     49.56 o 
  -3  10  21      503.59      589.86     40.50 o 
  -2  10  21        5.06       25.39     15.37 o 
  -1  10  21      808.72      822.84     36.02 o 
   0  10  21      109.32      125.25     24.83 o 
  -2  11  21      152.66      121.01     25.03 o 
  -5   0  22     1562.40     1670.45     87.33 o 
  -4   0  22      317.84      300.01     44.42 o 
  -3   0  22       51.34       23.21     24.34 o 
  -2   0  22      466.56      406.54     47.68 o 
  -1   0  22      136.11       91.72     31.37 o 
   0   0  22     1096.14     1266.80     75.16 o 
   1   0  22      493.31      445.94     55.84 o 
  -5   1  22      684.71      764.25     43.14 o 
  -4   1  22      588.90      642.34     39.95 o 
  -3   1  22       52.38       87.70     41.09 o 
  -2   1  22      301.05      251.94     62.11 o 
  -1   1  22      441.49      462.07     35.68 o 
   0   1  22      238.76      269.07     30.88 o 
   1   1  22      170.44      138.94     53.20 o 
  -5   2  22      289.44      380.69     34.20 o 
  -4   2  22      277.09      260.89     29.39 o 
  -3   2  22       10.47       41.52     19.00 o 
  -2   2  22       95.02       84.46     22.20 o 
  -1   2  22        1.46       27.22     19.61 o 
   0   2  22      697.11      677.32     42.41 o 
   1   2  22      598.62      680.10     43.50 o 
  -5   3  22      210.45      212.45     28.42 o 
  -4   3  22      263.20      281.49     30.34 o 
  -3   3  22      117.92      115.35     23.44 o 
  -2   3  22       51.08       70.80     32.62 o 
  -1   3  22      291.11      305.46     31.63 o 
   0   3  22       84.19      109.20     44.36 o 
   1   3  22       38.01       56.91     59.35 o 
  -5   4  22        5.16       15.63     20.64 o 
  -4   4  22        1.81      -13.01     30.80 o 
  -3   4  22      241.55      241.86     28.88 o 
  -2   4  22       78.54      105.49     23.18 o 
  -1   4  22       48.27       56.42     29.74 o 
   0   4  22      241.82      277.43     31.67 o 
   1   4  22      220.79      266.37     32.25 o 
  -5   5  22       30.67       40.22     17.57 o 
  -4   5  22      101.26      113.98     21.13 o 
  -3   5  22        0.50       15.52     18.15 o 
  -2   5  22       55.37       54.24     32.81 o 
  -1   5  22      569.83      575.40     88.40 o 
   0   5  22        6.93       -5.03     18.53 o 
   1   5  22       39.64       85.39     24.71 o 
  -4   6  22      276.99      371.39     53.08 o 
  -3   6  22      175.47      174.50     26.00 o 
  -2   6  22       42.66       53.72     21.31 o 
  -1   6  22      153.79      191.81     28.08 o 
   0   6  22      203.68      235.03     30.06 o 
  -4   7  22      161.44      191.20     23.12 o 
  -3   7  22      146.96      141.69     21.24 o 
  -2   7  22       21.56       31.18     19.70 o 
  -1   7  22      398.48      408.76     60.54 o 
   0   7  22      263.64      336.99     33.27 o 
  -3   8  22       27.00       21.82     15.81 o 
  -2   8  22      100.44      132.73     37.45 o 
  -1   8  22      351.25      391.93     33.30 o 
  -2   9  22      121.51      117.32     22.79 o 
  -4   1  23        8.09       25.83     17.91 o 
  -3   1  23       14.25        3.82     15.51 o 
  -2   1  23        1.21      -11.67     15.87 o 
  -1   1  23       69.65       72.62     33.44 o 
   0   1  23       20.05       14.74     20.57 o 
  -4   2  23      254.19      259.88     41.53 o 
  -3   2  23       27.92       21.43     18.70 o 
  -2   2  23      106.26       98.10     23.47 o 
  -1   2  23      201.75      247.91     31.29 o 
   0   2  23       73.51      159.79     28.35 o 
  -4   3  23        2.24       -5.38     16.81 o 
  -3   3  23       75.89       70.80     21.91 o 
  -2   3  23       38.24       21.80     20.01 o 
  -1   3  23      188.38      210.49     29.67 o 
   0   3  23       64.87       76.62     24.09 o 
  -4   4  23      200.43      229.85     30.00 o 
  -3   4  23       68.82       75.66     22.09 o 
  -2   4  23      452.99      398.70     34.70 o 
  -1   4  23      202.43      229.07     60.79 o 
  -3   5  23      181.63      255.85     30.24 o 
  -2   5  23      105.17      144.44     62.80 o 
  -1   5  23      247.64      262.05     30.47 o 
  -2   6  23      555.14      594.34     80.24 o 
                                                 
